# Supplementary material for: Novel Subgroups in Subarachnoid Hemorrhage and Their Association With Outcomes—A Systematic Review and Meta-Regression
Source: Front Aging Neurosci. 2021 Jan 11;12:573454. doi: 10.3389/fnagi.2020.573454 (PMC7829354; doi:10.3389/fnagi.2020.573454)
Supplement: Supplementary file 7 [file Data_Sheet_7.XLSX]

## Sheet: cox
11.2	0	1	1	0	0	0	0	0	0	0	0	0	0	0
11.2	0	1	1	0	0	0	0	0	0	0	0	0	0	0
11.2	0	1	1	0	0	0	0	0	0	0	0	0	0	0
11.2	0	1	1	0	0	0	0	0	0	0	0	0	0	0
11.2	0	1	1	0	0	0	0	0	0	0	0	0	0	0
11.2	0	1	1	0	0	0	0	0	0	0	0	0	0	0
11.2	0	1	1	0	0	0	0	0	0	0	0	0	0	0
11.2	0	1	1	0	0	0	0	0	0	0	0	0	0	0
11.2	0	1	1	0	0	0	0	0	0	0	0	0	0	0
11.2	0	1	1	0	0	0	0	0	0	0	0	0	0	0
11.2	0	1	1	0	0	0	0	0	0	0	0	0	0	0
11.2	0	1	1	0	0	0	0	0	0	0	0	0	0	0
11.2	0	1	1	0	0	0	0	0	0	0	0	0	0	0
11.2	0	1	1	0	0	0	0	0	0	0	0	0	0	0
11.2	0	1	1	0	0	0	0	0	0	0	0	0	0	0
11.2	0	1	1	0	0	0	0	0	0	0	0	0	0	0
11.2	0	1	1	0	0	0	0	0	0	0	0	0	0	0
11.2	0	1	1	0	0	0	0	0	0	0	0	0	0	0
11.2	0	1	1	0	0	0	0	0	0	0	0	0	0	0
11.2	0	1	1	0	0	0	0	0	0	0	0	0	0	0
11.2	0	1	1	0	0	0	0	0	0	0	0	0	0	0
11.2	0	1	1	0	0	0	0	0	0	0	0	0	0	0
11.2	0	1	1	0	0	0	0	0	0	0	0	0	0	0
11.2	0	1	1	0	0	0	0	0	0	0	0	0	0	0
11.2	0	1	1	0	0	0	0	0	0	0	0	0	0	0
11.2	0	1	1	0	0	0	0	0	0	0	0	0	0	0
11.2	0	1	1	0	0	0	0	0	0	0	0	0	0	0
11.2	0	1	1	0	0	0	0	0	0	0	0	0	0	0
11.2	0	1	1	0	0	0	0	0	0	0	0	0	0	0
11.2	0	1	1	0	0	0	0	0	0	0	0	0	0	0
11.2	0	1	1	0	0	0	0	0	0	0	0	0	0	0
11.2	0	1	1	0	0	0	0	0	0	0	0	0	0	0
11.2	0	1	1	0	0	0	0	0	0	0	0	0	0	0
11.2	0	1	1	0	0	0	0	0	0	0	0	0	0	0
11.2	0	1	1	0	0	0	0	0	0	0	0	0	0	0
11.2	0	1	1	0	0	0	0	0	0	0	0	0	0	0
11.2	0	1	1	0	0	0	0	0	0	0	0	0	0	0
11.2	0	1	1	0	0	0	0	0	0	0	0	0	0	0
11.2	0	1	1	0	0	0	0	0	0	0	0	0	0	0
11.2	0	1	1	0	0	0	0	0	0	0	0	0	0	0
11.2	0	1	1	0	0	0	0	0	0	0	0	0	0	0
11.2	0	1	1	0	0	0	0	0	0	0	0	0	0	0
11.2	0	1	1	0	0	0	0	0	0	0	0	0	0	0
11.2	0	1	1	0	0	0	0	0	0	0	0	0	0	0
11.2	0	1	1	0	0	0	0	0	0	0	0	0	0	0
11.2	0	1	1	0	0	0	0	0	0	0	0	0	0	0
11.2	0	1	1	0	0	0	0	0	0	0	0	0	0	0
11.2	0	1	1	0	0	0	0	0	0	0	0	0	0	0
11.2	0	1	1	0	0	0	0	0	0	0	0	0	0	0
11.2	0	1	1	0	0	0	0	0	0	0	0	0	0	0
11.2	0	1	1	0	0	0	0	0	0	0	0	0	0	0
11.2	0	1	1	0	0	0	0	0	0	0	0	0	0	0
11.2	0	1	1	0	0	0	0	0	0	0	0	0	0	0
11.2	0	1	1	0	0	0	0	0	0	0	0	0	0	0
11.2	0	1	1	0	0	0	0	0	0	0	0	0	0	0
11.2	0	1	1	0	0	0	0	0	0	0	0	0	0	0
11.2	0	1	1	0	0	0	0	0	0	0	0	0	0	0
11.2	0	1	1	0	0	0	0	0	0	0	0	0	0	0
11.2	0	1	1	0	0	0	0	0	0	0	0	0	0	0
11.2	0	1	1	0	0	0	0	0	0	0	0	0	0	0
11.2	0	1	1	0	0	0	0	0	0	0	0	0	0	0
11.2	0	1	1	0	0	0	0	0	0	0	0	0	0	0
11.2	0	1	1	0	0	0	0	0	0	0	0	0	0	0
11.2	0	1	1	0	0	0	0	0	0	0	0	0	0	0
11.2	0	1	1	0	0	0	0	0	0	0	0	0	0	0
11.2	0	1	1	0	0	0	0	0	0	0	0	0	0	0
11.2	0	1	1	0	0	0	0	0	0	0	0	0	0	0
11.2	0	1	1	0	0	0	0	0	0	0	0	0	0	0
11.2	0	1	1	0	0	0	0	0	0	0	0	0	0	0
11.2	0	1	1	0	0	0	0	0	0	0	0	0	0	0
11.2	0	1	1	0	0	0	0	0	0	0	0	0	0	0
11.2	0	1	1	0	0	0	0	0	0	0	0	0	0	0
11.2	0	1	1	0	0	0	0	0	0	0	0	0	0	0
11.2	0	1	1	0	0	0	0	0	0	0	0	0	0	0
11.2	0	1	1	0	0	0	0	0	0	0	0	0	0	0
11.2	0	1	1	0	0	0	0	0	0	0	0	0	0	0
11.2	0	1	1	0	0	0	0	0	0	0	0	0	0	0
11.2	0	1	1	0	0	0	0	0	0	0	0	0	0	0
11.2	0	1	1	0	0	0	0	0	0	0	0	0	0	0
11.2	0	1	1	0	0	0	0	0	0	0	0	0	0	0
11.2	0	1	1	0	0	0	0	0	0	0	0	0	0	0
11.2	0	1	1	0	0	0	0	0	0	0	0	0	0	0
11.2	0	1	1	0	0	0	0	0	0	0	0	0	0	0
11.2	0	1	1	0	0	0	0	0	0	0	0	0	0	0
11.2	0	1	1	0	0	0	0	0	0	0	0	0	0	0
11.2	0	1	1	0	0	0	0	0	0	0	0	0	0	0
11.2	0	1	1	0	0	0	0	0	0	0	0	0	0	0
11.2	0	1	1	0	0	0	0	0	0	0	0	0	0	0
11.2	0	1	1	0	0	0	0	0	0	0	0	0	0	0
11.2	0	1	1	0	0	0	0	0	0	0	0	0	0	0
11.2	0	1	1	0	0	0	0	0	0	0	0	0	0	0
11.2	0	1	1	0	0	0	0	0	0	0	0	0	0	0
11.2	0	1	1	0	0	0	0	0	0	0	0	0	0	0
11.2	0	1	1	0	0	0	0	0	0	0	0	0	0	0
11.2	0	1	1	0	0	0	0	0	0	0	0	0	0	0
11.2	0	1	1	0	0	0	0	0	0	0	0	0	0	0
11.2	0	1	1	0	0	0	0	0	0	0	0	0	0	0
11.2	0	1	1	0	0	0	0	0	0	0	0	0	0	0
11.2	0	1	1	0	0	0	0	0	0	0	0	0	0	0
11.2	0	1	1	0	0	0	0	0	0	0	0	0	0	0
11.2	0	1	1	0	0	0	0	0	0	0	0	0	0	0
11.2	0	1	1	0	0	0	0	0	0	0	0	0	0	0
11.2	0	1	1	0	0	0	0	0	0	0	0	0	0	0
11.2	0	1	1	0	0	0	0	0	0	0	0	0	0	0
11.2	0	1	1	0	0	0	0	0	0	0	0	0	0	0
11.2	0	1	1	0	0	0	0	0	0	0	0	0	0	0
11.2	0	1	1	0	0	0	0	0	0	0	0	0	0	0
11.2	0	1	1	0	0	0	0	0	0	0	0	0	0	0
11.2	0	1	1	0	0	0	0	0	0	0	0	0	0	0
11.2	0	1	1	0	0	0	0	0	0	0	0	0	0	0
11.2	0	1	1	0	0	0	0	0	0	0	0	0	0	0
11.2	0	1	1	0	0	0	0	0	0	0	0	0	0	0
11.2	0	1	1	0	0	0	0	0	0	0	0	0	0	0
11.2	0	1	1	0	0	0	0	0	0	0	0	0	0	0
11.2	0	1	1	0	0	0	0	0	0	0	0	0	0	0
11.2	0	1	1	0	0	0	0	0	0	0	0	0	0	0
11.2	0	1	1	0	0	0	0	0	0	0	0	0	0	0
11.2	0	1	1	0	0	0	0	0	0	0	0	0	0	0
11.2	0	1	1	0	0	0	0	0	0	0	0	0	0	0
11.2	0	1	1	0	0	0	0	0	0	0	0	0	0	0
11.2	0	1	1	0	0	0	0	0	0	0	0	0	0	0
11.2	0	1	1	0	0	0	0	0	0	0	0	0	0	0
11.2	0	1	1	0	0	0	0	0	0	0	0	0	0	0
11.2	0	1	1	0	0	0	0	0	0	0	0	0	0	0
11.2	0	1	1	0	0	0	0	0	0	0	0	0	0	0
11.2	0	1	1	0	0	0	0	0	0	0	0	0	0	0
11.2	0	1	1	0	0	0	0	0	0	0	0	0	0	0
11.2	0	1	1	0	0	0	0	0	0	0	0	0	0	0
11.2	0	1	1	0	0	0	0	0	0	0	0	0	0	0
11.2	0	1	1	0	0	0	0	0	0	0	0	0	0	0
11.2	0	1	1	0	0	0	0	0	0	0	0	0	0	0
11.2	0	1	1	0	0	0	0	0	0	0	0	0	0	0
11.2	0	1	1	0	0	0	0	0	0	0	0	0	0	0
11.2	0	1	1	0	0	0	0	0	0	0	0	0	0	0
11.2	0	1	1	0	0	0	0	0	0	0	0	0	0	0
11.2	0	1	1	0	0	0	0	0	0	0	0	0	0	0
11.2	0	1	1	0	0	0	0	0	0	0	0	0	0	0
11.2	0	1	1	0	0	0	0	0	0	0	0	0	0	0
11.2	0	1	1	0	0	0	0	0	0	0	0	0	0	0
11.2	0	1	1	0	0	0	0	0	0	0	0	0	0	0
11.2	0	1	1	0	0	0	0	0	0	0	0	0	0	0
11.2	0	1	1	0	0	0	0	0	0	0	0	0	0	0
11.2	0	1	1	0	0	0	0	0	0	0	0	0	0	0
11.2	0	1	1	0	0	0	0	0	0	0	0	0	0	0
11.2	0	1	1	0	0	0	0	0	0	0	0	0	0	0
11.2	0	1	1	0	0	0	0	0	0	0	0	0	0	0
11.2	0	1	1	0	0	0	0	0	0	0	0	0	0	0
11.2	0	1	1	0	0	0	0	0	0	0	0	0	0	0
11.2	0	1	1	0	0	0	0	0	0	0	0	0	0	0
11.2	0	1	1	0	0	0	0	0	0	0	0	0	0	0
11.2	0	1	1	0	0	0	0	0	0	0	0	0	0	0
11.2	0	1	1	0	0	0	0	0	0	0	0	0	0	0
11.2	0	1	1	0	0	0	0	0	0	0	0	0	0	0
11.2	0	1	1	0	0	0	0	0	0	0	0	0	0	0
11.2	0	1	1	0	0	0	0	0	0	0	0	0	0	0
11.2	0	1	1	0	0	0	0	0	0	0	0	0	0	0
11.2	0	1	1	0	0	0	0	0	0	0	0	0	0	0
11.2	0	1	1	0	0	0	0	0	0	0	0	0	0	0
11.2	0	1	1	0	0	0	0	0	0	0	0	0	0	0
11.2	0	1	1	0	0	0	0	0	0	0	0	0	0	0
11.2	0	1	1	0	0	0	0	0	0	0	0	0	0	0
11.2	0	1	1	0	0	0	0	0	0	0	0	0	0	0
11.2	0	1	1	0	0	0	0	0	0	0	0	0	0	0
11.2	0	1	1	0	0	0	0	0	0	0	0	0	0	0
11.2	0	1	1	0	0	0	0	0	0	0	0	0	0	0
11.2	0	1	1	0	0	0	0	0	0	0	0	0	0	0
10.6	0	1	1	0	0	0	0	0	0	0	0	0	0	0
10.6	0	1	1	0	0	0	0	0	0	0	0	0	0	0
10.6	0	1	1	0	0	0	0	0	0	0	0	0	0	0
10.6	0	1	1	0	0	0	0	0	0	0	0	0	0	0
10.6	0	1	1	0	0	0	0	0	0	0	0	0	0	0
10.6	0	1	1	0	0	0	0	0	0	0	0	0	0	0
10.6	0	1	1	0	0	0	0	0	0	0	0	0	0	0
10.6	0	1	1	0	0	0	0	0	0	0	0	0	0	0
10.6	0	1	1	0	0	0	0	0	0	0	0	0	0	0
10.6	0	1	1	0	0	0	0	0	0	0	0	0	0	0
10.6	0	1	1	0	0	0	0	0	0	0	0	0	0	0
10.6	0	1	1	0	0	0	0	0	0	0	0	0	0	0
10.6	0	1	1	0	0	0	0	0	0	0	0	0	0	0
10.6	0	1	1	0	0	0	0	0	0	0	0	0	0	0
10.6	0	1	1	0	0	0	0	0	0	0	0	0	0	0
10.6	0	1	1	0	0	0	0	0	0	0	0	0	0	0
10.6	0	1	1	0	0	0	0	0	0	0	0	0	0	0
10.6	0	1	1	0	0	0	0	0	0	0	0	0	0	0
10.6	0	1	1	0	0	0	0	0	0	0	0	0	0	0
10.6	0	1	1	0	0	0	0	0	0	0	0	0	0	0
10.6	0	1	1	0	0	0	0	0	0	0	0	0	0	0
10.6	0	1	1	0	0	0	0	0	0	0	0	0	0	0
10.6	0	1	1	0	0	0	0	0	0	0	0	0	0	0
10.6	0	1	1	0	0	0	0	0	0	0	0	0	0	0
10.6	0	1	1	0	0	0	0	0	0	0	0	0	0	0
10.6	0	1	1	0	0	0	0	0	0	0	0	0	0	0
10.6	0	1	1	0	0	0	0	0	0	0	0	0	0	0
10.6	0	1	1	0	0	0	0	0	0	0	0	0	0	0
10.6	0	1	1	0	0	0	0	0	0	0	0	0	0	0
10.6	0	1	1	0	0	0	0	0	0	0	0	0	0	0
10.6	0	1	1	0	0	0	0	0	0	0	0	0	0	0
10.6	0	1	1	0	0	0	0	0	0	0	0	0	0	0
10.6	0	1	1	0	0	0	0	0	0	0	0	0	0	0
10.6	0	1	1	0	0	0	0	0	0	0	0	0	0	0
10.6	0	1	1	0	0	0	0	0	0	0	0	0	0	0
10.6	0	1	1	0	0	0	0	0	0	0	0	0	0	0
10.6	0	1	1	0	0	0	0	0	0	0	0	0	0	0
10.6	0	1	1	0	0	0	0	0	0	0	0	0	0	0
10.6	0	1	1	0	0	0	0	0	0	0	0	0	0	0
10.6	0	1	1	0	0	0	0	0	0	0	0	0	0	0
10.6	0	1	1	0	0	0	0	0	0	0	0	0	0	0
10.6	0	1	1	0	0	0	0	0	0	0	0	0	0	0
10.6	0	1	1	0	0	0	0	0	0	0	0	0	0	0
10.6	0	1	1	0	0	0	0	0	0	0	0	0	0	0
10.6	0	1	1	0	0	0	0	0	0	0	0	0	0	0
10.6	0	1	1	0	0	0	0	0	0	0	0	0	0	0
10.6	0	1	1	0	0	0	0	0	0	0	0	0	0	0
10.6	0	1	1	0	0	0	0	0	0	0	0	0	0	0
10.6	0	1	1	0	0	0	0	0	0	0	0	0	0	0
10.6	0	1	1	0	0	0	0	0	0	0	0	0	0	0
10.6	0	1	1	0	0	0	0	0	0	0	0	0	0	0
10.6	0	1	1	0	0	0	0	0	0	0	0	0	0	0
10.6	0	1	1	0	0	0	0	0	0	0	0	0	0	0
10.6	0	1	1	0	0	0	0	0	0	0	0	0	0	0
10.6	0	1	1	0	0	0	0	0	0	0	0	0	0	0
10.6	0	1	1	0	0	0	0	0	0	0	0	0	0	0
10.6	0	1	1	0	0	0	0	0	0	0	0	0	0	0
10.6	0	1	1	0	0	0	0	0	0	0	0	0	0	0
10.6	0	1	1	0	0	0	0	0	0	0	0	0	0	0
10.6	0	1	1	0	0	0	0	0	0	0	0	0	0	0
10.6	0	1	1	0	0	0	0	0	0	0	0	0	0	0
10.6	0	1	1	0	0	0	0	0	0	0	0	0	0	0
10.6	0	1	1	0	0	0	0	0	0	0	0	0	0	0
10.6	0	1	1	0	0	0	0	0	0	0	0	0	0	0
10.6	0	1	1	0	0	0	0	0	0	0	0	0	0	0
10.6	0	1	1	0	0	0	0	0	0	0	0	0	0	0
10.6	0	1	1	0	0	0	0	0	0	0	0	0	0	0
10.6	0	1	1	0	0	0	0	0	0	0	0	0	0	0
10.6	0	1	1	0	0	0	0	0	0	0	0	0	0	0
10.6	0	1	1	0	0	0	0	0	0	0	0	0	0	0
10.6	0	1	1	0	0	0	0	0	0	0	0	0	0	0
10.6	0	1	1	0	0	0	0	0	0	0	0	0	0	0
10.6	0	1	1	0	0	0	0	0	0	0	0	0	0	0
10.6	0	1	1	0	0	0	0	0	0	0	0	0	0	0
10.6	0	1	1	0	0	0	0	0	0	0	0	0	0	0
10.6	0	1	1	0	0	0	0	0	0	0	0	0	0	0
10.6	0	1	1	0	0	0	0	0	0	0	0	0	0	0
10.6	0	1	1	0	0	0	0	0	0	0	0	0	0	0
10.6	0	1	1	0	0	0	0	0	0	0	0	0	0	0
10.6	0	1	1	0	0	0	0	0	0	0	0	0	0	0
10.6	0	1	1	0	0	0	0	0	0	0	0	0	0	0
10.6	0	1	1	0	0	0	0	0	0	0	0	0	0	0
10.6	0	1	1	0	0	0	0	0	0	0	0	0	0	0
10.6	0	1	1	0	0	0	0	0	0	0	0	0	0	0
10.6	0	1	1	0	0	0	0	0	0	0	0	0	0	0
10.6	0	1	1	0	0	0	0	0	0	0	0	0	0	0
10.6	0	1	1	0	0	0	0	0	0	0	0	0	0	0
10.6	0	1	1	0	0	0	0	0	0	0	0	0	0	0
10.6	0	1	1	0	0	0	0	0	0	0	0	0	0	0
10.6	0	1	1	0	0	0	0	0	0	0	0	0	0	0
10.6	0	1	1	0	0	0	0	0	0	0	0	0	0	0
10.6	0	1	1	0	0	0	0	0	0	0	0	0	0	0
10.6	0	1	1	0	0	0	0	0	0	0	0	0	0	0
10.6	0	1	1	0	0	0	0	0	0	0	0	0	0	0
10.6	0	1	1	0	0	0	0	0	0	0	0	0	0	0
10.6	0	1	1	0	0	0	0	0	0	0	0	0	0	0
10.6	0	1	1	0	0	0	0	0	0	0	0	0	0	0
10.6	0	1	1	0	0	0	0	0	0	0	0	0	0	0
10.6	0	1	1	0	0	0	0	0	0	0	0	0	0	0
10.6	0	1	1	0	0	0	0	0	0	0	0	0	0	0
10.6	0	1	1	0	0	0	0	0	0	0	0	0	0	0
10.6	0	1	1	0	0	0	0	0	0	0	0	0	0	0
10.6	0	1	1	0	0	0	0	0	0	0	0	0	0	0
10.6	0	1	1	0	0	0	0	0	0	0	0	0	0	0
10.6	0	1	1	0	0	0	0	0	0	0	0	0	0	0
10.6	0	1	1	0	0	0	0	0	0	0	0	0	0	0
10.6	0	1	1	0	0	0	0	0	0	0	0	0	0	0
10.6	0	1	1	0	0	0	0	0	0	0	0	0	0	0
10.6	0	1	1	0	0	0	0	0	0	0	0	0	0	0
10.6	0	1	1	0	0	0	0	0	0	0	0	0	0	0
10.6	0	1	1	0	0	0	0	0	0	0	0	0	0	0
10.6	0	1	1	0	0	0	0	0	0	0	0	0	0	0
10.6	0	1	1	0	0	0	0	0	0	0	0	0	0	0
10.6	0	1	1	0	0	0	0	0	0	0	0	0	0	0
10.6	0	1	1	0	0	0	0	0	0	0	0	0	0	0
10.6	0	1	1	0	0	0	0	0	0	0	0	0	0	0
10.6	0	1	1	0	0	0	0	0	0	0	0	0	0	0
10.6	0	1	1	0	0	0	0	0	0	0	0	0	0	0
10.6	0	1	1	0	0	0	0	0	0	0	0	0	0	0
10.6	0	1	1	0	0	0	0	0	0	0	0	0	0	0
10.6	0	1	1	0	0	0	0	0	0	0	0	0	0	0
10.6	0	1	1	0	0	0	0	0	0	0	0	0	0	0
10.6	0	1	1	0	0	0	0	0	0	0	0	0	0	0
10.6	0	1	1	0	0	0	0	0	0	0	0	0	0	0
10.6	0	1	1	0	0	0	0	0	0	0	0	0	0	0
10.6	0	1	1	0	0	0	0	0	0	0	0	0	0	0
10.6	0	1	1	0	0	0	0	0	0	0	0	0	0	0
10.6	0	1	1	0	0	0	0	0	0	0	0	0	0	0
10.6	0	1	1	0	0	0	0	0	0	0	0	0	0	0
10.6	0	1	1	0	0	0	0	0	0	0	0	0	0	0
10.6	0	1	1	0	0	0	0	0	0	0	0	0	0	0
10.6	0	1	1	0	0	0	0	0	0	0	0	0	0	0
10.6	0	1	1	0	0	0	0	0	0	0	0	0	0	0
10.6	0	1	1	0	0	0	0	0	0	0	0	0	0	0
10.6	0	1	1	0	0	0	0	0	0	0	0	0	0	0
10.6	0	1	1	0	0	0	0	0	0	0	0	0	0	0
10.6	0	1	1	0	0	0	0	0	0	0	0	0	0	0
10.6	0	1	1	0	0	0	0	0	0	0	0	0	0	0
10.6	0	1	1	0	0	0	0	0	0	0	0	0	0	0
10.6	0	1	1	0	0	0	0	0	0	0	0	0	0	0
10.6	0	1	1	0	0	0	0	0	0	0	0	0	0	0
10.6	0	1	1	0	0	0	0	0	0	0	0	0	0	0
10.6	0	1	1	0	0	0	0	0	0	0	0	0	0	0
10.6	0	1	1	0	0	0	0	0	0	0	0	0	0	0
10.6	0	1	1	0	0	0	0	0	0	0	0	0	0	0
10.6	0	1	1	0	0	0	0	0	0	0	0	0	0	0
10.6	0	1	1	0	0	0	0	0	0	0	0	0	0	0
10.6	0	1	1	0	0	0	0	0	0	0	0	0	0	0
10.6	0	1	1	0	0	0	0	0	0	0	0	0	0	0
10.6	0	1	1	0	0	0	0	0	0	0	0	0	0	0
10.6	0	1	1	0	0	0	0	0	0	0	0	0	0	0
10.6	0	1	1	0	0	0	0	0	0	0	0	0	0	0
10.6	0	1	1	0	0	0	0	0	0	0	0	0	0	0
10.6	0	1	1	0	0	0	0	0	0	0	0	0	0	0
10.6	0	1	1	0	0	0	0	0	0	0	0	0	0	0
10.6	0	1	1	0	0	0	0	0	0	0	0	0	0	0
10.6	0	1	1	0	0	0	0	0	0	0	0	0	0	0
10.6	0	1	1	0	0	0	0	0	0	0	0	0	0	0
10.6	0	1	1	0	0	0	0	0	0	0	0	0	0	0
10.6	0	1	1	0	0	0	0	0	0	0	0	0	0	0
10.6	0	1	1	0	0	0	0	0	0	0	0	0	0	0
10.6	0	1	1	0	0	0	0	0	0	0	0	0	0	0
10.6	0	1	1	0	0	0	0	0	0	0	0	0	0	0
10.6	0	1	1	0	0	0	0	0	0	0	0	0	0	0
10.6	0	1	1	0	0	0	0	0	0	0	0	0	0	0
3	1	1	1	0	0	0	0	0	0	0	0	0	0	0
3	1	1	1	0	0	0	0	0	0	0	0	0	0	0
3	1	1	1	0	0	0	0	0	0	0	0	0	0	0
3	1	1	1	0	0	0	0	0	0	0	0	0	0	0
3	1	1	1	0	0	0	0	0	0	0	0	0	0	0
3	1	1	1	0	0	0	0	0	0	0	0	0	0	0
3	1	1	1	0	0	0	0	0	0	0	0	0	0	0
3	1	1	1	0	0	0	0	0	0	0	0	0	0	0
3	1	1	1	0	0	0	0	0	0	0	0	0	0	0
3	1	1	1	0	0	0	0	0	0	0	0	0	0	0
3	1	1	1	0	0	0	0	0	0	0	0	0	0	0
3	1	1	1	0	0	0	0	0	0	0	0	0	0	0
3	1	1	1	0	0	0	0	0	0	0	0	0	0	0
3	1	1	1	0	0	0	0	0	0	0	0	0	0	0
3	1	1	1	0	0	0	0	0	0	0	0	0	0	0
3	1	1	1	0	0	0	0	0	0	0	0	0	0	0
3	1	1	1	0	0	0	0	0	0	0	0	0	0	0
3	1	1	1	0	0	0	0	0	0	0	0	0	0	0
3	1	1	1	0	0	0	0	0	0	0	0	0	0	0
3	1	1	1	0	0	0	0	0	0	0	0	0	0	0
3	1	1	1	0	0	0	0	0	0	0	0	0	0	0
3	1	1	1	0	0	0	0	0	0	0	0	0	0	0
3	1	1	1	0	0	0	0	0	0	0	0	0	0	0
3	1	1	1	0	0	0	0	0	0	0	0	0	0	0
3	1	1	1	0	0	0	0	0	0	0	0	0	0	0
3	1	1	1	0	0	0	0	0	0	0	0	0	0	0
3	1	1	1	0	0	0	0	0	0	0	0	0	0	0
3	1	1	1	0	0	0	0	0	0	0	0	0	0	0
3	1	1	1	0	0	0	0	0	0	0	0	0	0	0
3	1	1	1	0	0	0	0	0	0	0	0	0	0	0
3	1	1	1	0	0	0	0	0	0	0	0	0	0	0
3	0	1	1	0	0	0	0	0	0	0	0	0	0	0
3	0	1	1	0	0	0	0	0	0	0	0	0	0	0
3	0	1	1	0	0	0	0	0	0	0	0	0	0	0
3	0	1	1	0	0	0	0	0	0	0	0	0	0	0
3	0	1	1	0	0	0	0	0	0	0	0	0	0	0
3	0	1	1	0	0	0	0	0	0	0	0	0	0	0
3	0	1	1	0	0	0	0	0	0	0	0	0	0	0
3	0	1	1	0	0	0	0	0	0	0	0	0	0	0
3	0	1	1	0	0	0	0	0	0	0	0	0	0	0
3	0	1	1	0	0	0	0	0	0	0	0	0	0	0
3	0	1	1	0	0	0	0	0	0	0	0	0	0	0
3	0	1	1	0	0	0	0	0	0	0	0	0	0	0
3	0	1	1	0	0	0	0	0	0	0	0	0	0	0
3	0	1	1	0	0	0	0	0	0	0	0	0	0	0
3	0	1	1	0	0	0	0	0	0	0	0	0	0	0
3	0	1	1	0	0	0	0	0	0	0	0	0	0	0
3	0	1	1	0	0	0	0	0	0	0	0	0	0	0
3	0	1	1	0	0	0	0	0	0	0	0	0	0	0
3	0	1	1	0	0	0	0	0	0	0	0	0	0	0
3	0	1	1	0	0	0	0	0	0	0	0	0	0	0
3	0	1	1	0	0	0	0	0	0	0	0	0	0	0
3	0	1	1	0	0	0	0	0	0	0	0	0	0	0
3	0	1	1	0	0	0	0	0	0	0	0	0	0	0
3	0	1	1	0	0	0	0	0	0	0	0	0	0	0
3	0	1	1	0	0	0	0	0	0	0	0	0	0	0
3	0	1	1	0	0	0	0	0	0	0	0	0	0	0
3	0	1	1	0	0	0	0	0	0	0	0	0	0	0
3	0	1	1	0	0	0	0	0	0	0	0	0	0	0
3	0	1	1	0	0	0	0	0	0	0	0	0	0	0
3	0	1	1	0	0	0	0	0	0	0	0	0	0	0
3	0	1	1	0	0	0	0	0	0	0	0	0	0	0
3	0	1	1	0	0	0	0	0	0	0	0	0	0	0
3	0	1	1	0	0	0	0	0	0	0	0	0	0	0
3	0	1	1	0	0	0	0	0	0	0	0	0	0	0
3	0	1	1	0	0	0	0	0	0	0	0	0	0	0
3	0	1	1	0	0	0	0	0	0	0	0	0	0	0
3	0	1	1	0	0	0	0	0	0	0	0	0	0	0
3	0	1	1	0	0	0	0	0	0	0	0	0	0	0
3	0	1	1	0	0	0	0	0	0	0	0	0	0	0
3	0	1	1	0	0	0	0	0	0	0	0	0	0	0
3	0	1	1	0	0	0	0	0	0	0	0	0	0	0
3	0	1	1	0	0	0	0	0	0	0	0	0	0	0
3	0	1	1	0	0	0	0	0	0	0	0	0	0	0
3	0	1	1	0	0	0	0	0	0	0	0	0	0	0
3	0	1	1	0	0	0	0	0	0	0	0	0	0	0
3	0	1	1	0	0	0	0	0	0	0	0	0	0	0
3	0	1	1	0	0	0	0	0	0	0	0	0	0	0
3	0	1	1	0	0	0	0	0	0	0	0	0	0	0
3	0	1	1	0	0	0	0	0	0	0	0	0	0	0
3	0	1	1	0	0	0	0	0	0	0	0	0	0	0
3	0	1	1	0	0	0	0	0	0	0	0	0	0	0
3	0	1	1	0	0	0	0	0	0	0	0	0	0	0
3	0	1	1	0	0	0	0	0	0	0	0	0	0	0
3	0	1	1	0	0	0	0	0	0	0	0	0	0	0
3	0	1	1	0	0	0	0	0	0	0	0	0	0	0
3	0	1	1	0	0	0	0	0	0	0	0	0	0	0
3	0	1	1	0	0	0	0	0	0	0	0	0	0	0
3	0	1	1	0	0	0	0	0	0	0	0	0	0	0
3	0	1	1	0	0	0	0	0	0	0	0	0	0	0
3	0	1	1	0	0	0	0	0	0	0	0	0	0	0
3	0	1	1	0	0	0	0	0	0	0	0	0	0	0
3	0	1	1	0	0	0	0	0	0	0	0	0	0	0
3	0	1	1	0	0	0	0	0	0	0	0	0	0	0
3	0	1	1	0	0	0	0	0	0	0	0	0	0	0
3	0	1	1	0	0	0	0	0	0	0	0	0	0	0
3	0	1	1	0	0	0	0	0	0	0	0	0	0	0
3	0	1	1	0	0	0	0	0	0	0	0	0	0	0
3	0	1	1	0	0	0	0	0	0	0	0	0	0	0
3	0	1	1	0	0	0	0	0	0	0	0	0	0	0
3	0	1	1	0	0	0	0	0	0	0	0	0	0	0
3	0	1	1	0	0	0	0	0	0	0	0	0	0	0
3	0	1	1	0	0	0	0	0	0	0	0	0	0	0
3	0	1	1	0	0	0	0	0	0	0	0	0	0	0
3	0	1	1	0	0	0	0	0	0	0	0	0	0	0
3	0	1	1	0	0	0	0	0	0	0	0	0	0	0
3	0	1	1	0	0	0	0	0	0	0	0	0	0	0
3	0	1	1	0	0	0	0	0	0	0	0	0	0	0
3	0	1	1	0	0	0	0	0	0	0	0	0	0	0
3	0	1	1	0	0	0	0	0	0	0	0	0	0	0
3	0	1	1	0	0	0	0	0	0	0	0	0	0	0
3	0	1	1	0	0	0	0	0	0	0	0	0	0	0
3	0	1	1	0	0	0	0	0	0	0	0	0	0	0
3	0	1	1	0	0	0	0	0	0	0	0	0	0	0
3	0	1	1	0	0	0	0	0	0	0	0	0	0	0
3	0	1	1	0	0	0	0	0	0	0	0	0	0	0
3	0	1	1	0	0	0	0	0	0	0	0	0	0	0
3	0	1	1	0	0	0	0	0	0	0	0	0	0	0
3	0	1	1	0	0	0	0	0	0	0	0	0	0	0
3	0	1	1	0	0	0	0	0	0	0	0	0	0	0
3	0	1	1	0	0	0	0	0	0	0	0	0	0	0
3	0	1	1	0	0	0	0	0	0	0	0	0	0	0
3	0	1	1	0	0	0	0	0	0	0	0	0	0	0
3	0	1	1	0	0	0	0	0	0	0	0	0	0	0
3	0	1	1	0	0	0	0	0	0	0	0	0	0	0
3	0	1	1	0	0	0	0	0	0	0	0	0	0	0
3	0	1	1	0	0	0	0	0	0	0	0	0	0	0
3	0	1	1	0	0	0	0	0	0	0	0	0	0	0
3	0	1	1	0	0	0	0	0	0	0	0	0	0	0
3	0	1	1	0	0	0	0	0	0	0	0	0	0	0
3	0	1	1	0	0	0	0	0	0	0	0	0	0	0
3	0	1	1	0	0	0	0	0	0	0	0	0	0	0
3	0	1	1	0	0	0	0	0	0	0	0	0	0	0
3	0	1	1	0	0	0	0	0	0	0	0	0	0	0
3	0	1	1	0	0	0	0	0	0	0	0	0	0	0
3	0	1	1	0	0	0	0	0	0	0	0	0	0	0
3	0	1	1	0	0	0	0	0	0	0	0	0	0	0
3	0	1	1	0	0	0	0	0	0	0	0	0	0	0
3	0	1	1	0	0	0	0	0	0	0	0	0	0	0
3	0	1	1	0	0	0	0	0	0	0	0	0	0	0
3	0	1	1	0	0	0	0	0	0	0	0	0	0	0
3	0	1	1	0	0	0	0	0	0	0	0	0	0	0
3	0	1	1	0	0	0	0	0	0	0	0	0	0	0
3	0	1	1	0	0	0	0	0	0	0	0	0	0	0
3	0	1	1	0	0	0	0	0	0	0	0	0	0	0
3	0	1	1	0	0	0	0	0	0	0	0	0	0	0
3	0	1	1	0	0	0	0	0	0	0	0	0	0	0
3	0	1	1	0	0	0	0	0	0	0	0	0	0	0
3	0	1	1	0	0	0	0	0	0	0	0	0	0	0
3	0	1	1	0	0	0	0	0	0	0	0	0	0	0
3	0	1	1	0	0	0	0	0	0	0	0	0	0	0
3	0	1	1	0	0	0	0	0	0	0	0	0	0	0
3	0	1	1	0	0	0	0	0	0	0	0	0	0	0
3	0	1	1	0	0	0	0	0	0	0	0	0	0	0
3	0	1	1	0	0	0	0	0	0	0	0	0	0	0
3	0	1	1	0	0	0	0	0	0	0	0	0	0	0
3	0	1	1	0	0	0	0	0	0	0	0	0	0	0
3	0	1	1	0	0	0	0	0	0	0	0	0	0	0
3	0	1	1	0	0	0	0	0	0	0	0	0	0	0
3	0	1	1	0	0	0	0	0	0	0	0	0	0	0
3	0	1	1	0	0	0	0	0	0	0	0	0	0	0
3	0	1	1	0	0	0	0	0	0	0	0	0	0	0
3	0	1	1	0	0	0	0	0	0	0	0	0	0	0
3	0	1	1	0	0	0	0	0	0	0	0	0	0	0
3	0	1	1	0	0	0	0	0	0	0	0	0	0	0
3	0	1	1	0	0	0	0	0	0	0	0	0	0	0
3	0	1	1	0	0	0	0	0	0	0	0	0	0	0
3	0	1	1	0	0	0	0	0	0	0	0	0	0	0
3	0	1	1	0	0	0	0	0	0	0	0	0	0	0
3	0	1	1	0	0	0	0	0	0	0	0	0	0	0
3	0	1	1	0	0	0	0	0	0	0	0	0	0	0
3	0	1	1	0	0	0	0	0	0	0	0	0	0	0
3	0	1	1	0	0	0	0	0	0	0	0	0	0	0
3	0	1	1	0	0	0	0	0	0	0	0	0	0	0
3	0	1	1	0	0	0	0	0	0	0	0	0	0	0
3	0	1	1	0	0	0	0	0	0	0	0	0	0	0
3	0	1	1	0	0	0	0	0	0	0	0	0	0	0
3	0	1	1	0	0	0	0	0	0	0	0	0	0	0
3	0	1	1	0	0	0	0	0	0	0	0	0	0	0
3	0	1	1	0	0	0	0	0	0	0	0	0	0	0
3	0	1	1	0	0	0	0	0	0	0	0	0	0	0
3	0	1	1	0	0	0	0	0	0	0	0	0	0	0
3	0	1	1	0	0	0	0	0	0	0	0	0	0	0
3	0	1	1	0	0	0	0	0	0	0	0	0	0	0
3	0	1	1	0	0	0	0	0	0	0	0	0	0	0
3	0	1	1	0	0	0	0	0	0	0	0	0	0	0
3	0	1	1	0	0	0	0	0	0	0	0	0	0	0
3	0	1	1	0	0	0	0	0	0	0	0	0	0	0
3	0	1	1	0	0	0	0	0	0	0	0	0	0	0
3	0	1	1	0	0	0	0	0	0	0	0	0	0	0
3	0	1	1	0	0	0	0	0	0	0	0	0	0	0
3	0	1	1	0	0	0	0	0	0	0	0	0	0	0
3	0	1	1	0	0	0	0	0	0	0	0	0	0	0
3	0	1	1	0	0	0	0	0	0	0	0	0	0	0
3	0	1	1	0	0	0	0	0	0	0	0	0	0	0
3	0	1	1	0	0	0	0	0	0	0	0	0	0	0
3	0	1	1	0	0	0	0	0	0	0	0	0	0	0
3	0	1	1	0	0	0	0	0	0	0	0	0	0	0
3	0	1	1	0	0	0	0	0	0	0	0	0	0	0
3	0	1	1	0	0	0	0	0	0	0	0	0	0	0
3	0	1	1	0	0	0	0	0	0	0	0	0	0	0
3	0	1	1	0	0	0	0	0	0	0	0	0	0	0
3	0	1	1	0	0	0	0	0	0	0	0	0	0	0
3	0	1	1	0	0	0	0	0	0	0	0	0	0	0
3	0	1	1	0	0	0	0	0	0	0	0	0	0	0
3	0	1	1	0	0	0	0	0	0	0	0	0	0	0
3	0	1	1	0	0	0	0	0	0	0	0	0	0	0
3	0	1	1	0	0	0	0	0	0	0	0	0	0	0
3	0	1	1	0	0	0	0	0	0	0	0	0	0	0
3	0	1	1	0	0	0	0	0	0	0	0	0	0	0
3	0	1	1	0	0	0	0	0	0	0	0	0	0	0
3	0	1	1	0	0	0	0	0	0	0	0	0	0	0
3	0	1	1	0	0	0	0	0	0	0	0	0	0	0
3	0	1	1	0	0	0	0	0	0	0	0	0	0	0
3	0	1	1	0	0	0	0	0	0	0	0	0	0	0
3	0	1	1	0	0	0	0	0	0	0	0	0	0	0
3	0	1	1	0	0	0	0	0	0	0	0	0	0	0
3	0	1	1	0	0	0	0	0	0	0	0	0	0	0
3	0	1	1	0	0	0	0	0	0	0	0	0	0	0
6	0	1	1	0	0	0	0	0	0	0	0	0	0	0
6	0	1	1	0	0	0	0	0	0	0	0	0	0	0
6	0	1	1	0	0	0	0	0	0	0	0	0	0	0
6	0	1	1	0	0	0	0	0	0	0	0	0	0	0
6	0	1	1	0	0	0	0	0	0	0	0	0	0	0
6	0	1	1	0	0	0	0	0	0	0	0	0	0	0
6	0	1	1	0	0	0	0	0	0	0	0	0	0	0
6	0	1	1	0	0	0	0	0	0	0	0	0	0	0
6	0	1	1	0	0	0	0	0	0	0	0	0	0	0
6	0	1	1	0	0	0	0	0	0	0	0	0	0	0
6	0	1	1	0	0	0	0	0	0	0	0	0	0	0
6	0	1	1	0	0	0	0	0	0	0	0	0	0	0
6	0	1	1	0	0	0	0	0	0	0	0	0	0	0
6	0	1	1	0	0	0	0	0	0	0	0	0	0	0
6	0	1	1	0	0	0	0	0	0	0	0	0	0	0
6	0	1	1	0	0	0	0	0	0	0	0	0	0	0
6	0	1	1	0	0	0	0	0	0	0	0	0	0	0
6	0	1	1	0	0	0	0	0	0	0	0	0	0	0
6	0	1	1	0	0	0	0	0	0	0	0	0	0	0
6	0	1	1	0	0	0	0	0	0	0	0	0	0	0
6	0	1	1	0	0	0	0	0	0	0	0	0	0	0
6	0	1	1	0	0	0	0	0	0	0	0	0	0	0
6	0	1	1	0	0	0	0	0	0	0	0	0	0	0
6	0	1	1	0	0	0	0	0	0	0	0	0	0	0
6	0	1	1	0	0	0	0	0	0	0	0	0	0	0
6	0	1	1	0	0	0	0	0	0	0	0	0	0	0
6	0	1	1	0	0	0	0	0	0	0	0	0	0	0
6	0	1	1	0	0	0	0	0	0	0	0	0	0	0
6	0	1	1	0	0	0	0	0	0	0	0	0	0	0
6	0	1	1	0	0	0	0	0	0	0	0	0	0	0
6	0	1	1	0	0	0	0	0	0	0	0	0	0	0
6	0	1	1	0	0	0	0	0	0	0	0	0	0	0
6	0	1	1	0	0	0	0	0	0	0	0	0	0	0
6	0	1	1	0	0	0	0	0	0	0	0	0	0	0
6	0	1	1	0	0	0	0	0	0	0	0	0	0	0
6	0	1	1	0	0	0	0	0	0	0	0	0	0	0
6	0	1	1	0	0	0	0	0	0	0	0	0	0	0
6	0	1	1	0	0	0	0	0	0	0	0	0	0	0
6	0	1	1	0	0	0	0	0	0	0	0	0	0	0
6	0	1	1	0	0	0	0	0	0	0	0	0	0	0
6	0	1	1	0	0	0	0	0	0	0	0	0	0	0
6	0	1	1	0	0	0	0	0	0	0	0	0	0	0
6	0	1	1	0	0	0	0	0	0	0	0	0	0	0
6	0	1	1	0	0	0	0	0	0	0	0	0	0	0
6	0	1	1	0	0	0	0	0	0	0	0	0	0	0
6	0	1	1	0	0	0	0	0	0	0	0	0	0	0
6	0	1	1	0	0	0	0	0	0	0	0	0	0	0
6	0	1	1	0	0	0	0	0	0	0	0	0	0	0
6	0	1	1	0	0	0	0	0	0	0	0	0	0	0
6	0	1	1	0	0	0	0	0	0	0	0	0	0	0
6	0	1	1	0	0	0	0	0	0	0	0	0	0	0
6	0	1	1	0	0	0	0	0	0	0	0	0	0	0
6	0	1	1	0	0	0	0	0	0	0	0	0	0	0
6	0	1	1	0	0	0	0	0	0	0	0	0	0	0
6	0	1	1	0	0	0	0	0	0	0	0	0	0	0
6	0	1	1	0	0	0	0	0	0	0	0	0	0	0
6	0	1	1	0	0	0	0	0	0	0	0	0	0	0
6	0	1	1	0	0	0	0	0	0	0	0	0	0	0
6	0	1	1	0	0	0	0	0	0	0	0	0	0	0
6	0	1	1	0	0	0	0	0	0	0	0	0	0	0
6	0	1	1	0	0	0	0	0	0	0	0	0	0	0
6	0	1	1	0	0	0	0	0	0	0	0	0	0	0
6	0	1	1	0	0	0	0	0	0	0	0	0	0	0
6	0	1	1	0	0	0	0	0	0	0	0	0	0	0
6	0	1	1	0	0	0	0	0	0	0	0	0	0	0
6	0	1	1	0	0	0	0	0	0	0	0	0	0	0
6	0	1	1	0	0	0	0	0	0	0	0	0	0	0
6	0	1	1	0	0	0	0	0	0	0	0	0	0	0
6	0	1	1	0	0	0	0	0	0	0	0	0	0	0
6	0	1	1	0	0	0	0	0	0	0	0	0	0	0
6	0	1	1	0	0	0	0	0	0	0	0	0	0	0
6	0	1	1	0	0	0	0	0	0	0	0	0	0	0
6	0	1	1	0	0	0	0	0	0	0	0	0	0	0
6	0	1	1	0	0	0	0	0	0	0	0	0	0	0
6	0	1	1	0	0	0	0	0	0	0	0	0	0	0
6	0	1	1	0	0	0	0	0	0	0	0	0	0	0
6	0	1	1	0	0	0	0	0	0	0	0	0	0	0
6	0	1	1	0	0	0	0	0	0	0	0	0	0	0
6	0	1	1	0	0	0	0	0	0	0	0	0	0	0
6	0	1	1	0	0	0	0	0	0	0	0	0	0	0
6	0	1	1	0	0	0	0	0	0	0	0	0	0	0
6	0	1	1	0	0	0	0	0	0	0	0	0	0	0
6	0	1	1	0	0	0	0	0	0	0	0	0	0	0
6	0	1	1	0	0	0	0	0	0	0	0	0	0	0
6	0	1	1	0	0	0	0	0	0	0	0	0	0	0
6	0	1	1	0	0	0	0	0	0	0	0	0	0	0
6	0	1	1	0	0	0	0	0	0	0	0	0	0	0
6	0	1	1	0	0	0	0	0	0	0	0	0	0	0
6	0	1	1	0	0	0	0	0	0	0	0	0	0	0
6	0	1	1	0	0	0	0	0	0	0	0	0	0	0
6	0	1	1	0	0	0	0	0	0	0	0	0	0	0
6	0	1	1	0	0	0	0	0	0	0	0	0	0	0
6	0	1	1	0	0	0	0	0	0	0	0	0	0	0
6	0	1	1	0	0	0	0	0	0	0	0	0	0	0
6	0	1	1	0	0	0	0	0	0	0	0	0	0	0
6	0	1	1	0	0	0	0	0	0	0	0	0	0	0
6	0	1	1	0	0	0	0	0	0	0	0	0	0	0
6	0	1	1	0	0	0	0	0	0	0	0	0	0	0
6	0	1	1	0	0	0	0	0	0	0	0	0	0	0
6	0	1	1	0	0	0	0	0	0	0	0	0	0	0
6	0	1	1	0	0	0	0	0	0	0	0	0	0	0
6	0	1	1	0	0	0	0	0	0	0	0	0	0	0
6	0	1	1	0	0	0	0	0	0	0	0	0	0	0
6	0	1	1	0	0	0	0	0	0	0	0	0	0	0
6	0	1	1	0	0	0	0	0	0	0	0	0	0	0
6	0	1	1	0	0	0	0	0	0	0	0	0	0	0
6	0	1	1	0	0	0	0	0	0	0	0	0	0	0
6	0	1	1	0	0	0	0	0	0	0	0	0	0	0
6	0	1	1	0	0	0	0	0	0	0	0	0	0	0
6	0	1	1	0	0	0	0	0	0	0	0	0	0	0
6	0	1	1	0	0	0	0	0	0	0	0	0	0	0
6	0	1	1	0	0	0	0	0	0	0	0	0	0	0
6	0	1	1	0	0	0	0	0	0	0	0	0	0	0
6	0	1	1	0	0	0	0	0	0	0	0	0	0	0
6	0	1	1	0	0	0	0	0	0	0	0	0	0	0
6	0	1	1	0	0	0	0	0	0	0	0	0	0	0
6	0	1	1	0	0	0	0	0	0	0	0	0	0	0
6	0	1	1	0	0	0	0	0	0	0	0	0	0	0
6	0	1	1	0	0	0	0	0	0	0	0	0	0	0
6	0	1	1	0	0	0	0	0	0	0	0	0	0	0
6	0	1	1	0	0	0	0	0	0	0	0	0	0	0
6	0	1	1	0	0	0	0	0	0	0	0	0	0	0
6	0	1	1	0	0	0	0	0	0	0	0	0	0	0
6	0	1	1	0	0	0	0	0	0	0	0	0	0	0
6	0	1	1	0	0	0	0	0	0	0	0	0	0	0
6	0	1	1	0	0	0	0	0	0	0	0	0	0	0
6	0	1	1	0	0	0	0	0	0	0	0	0	0	0
6	0	1	1	0	0	0	0	0	0	0	0	0	0	0
6	0	1	1	0	0	0	0	0	0	0	0	0	0	0
6	0	1	1	0	0	0	0	0	0	0	0	0	0	0
6	0	1	1	0	0	0	0	0	0	0	0	0	0	0
6	0	1	1	0	0	0	0	0	0	0	0	0	0	0
6	0	1	1	0	0	0	0	0	0	0	0	0	0	0
6	0	1	1	0	0	0	0	0	0	0	0	0	0	0
6	0	1	1	0	0	0	0	0	0	0	0	0	0	0
6	0	1	1	0	0	0	0	0	0	0	0	0	0	0
6	0	1	1	0	0	0	0	0	0	0	0	0	0	0
6	0	1	1	0	0	0	0	0	0	0	0	0	0	0
6	0	1	1	0	0	0	0	0	0	0	0	0	0	0
6	0	1	1	0	0	0	0	0	0	0	0	0	0	0
6	0	1	1	0	0	0	0	0	0	0	0	0	0	0
6	0	1	1	0	0	0	0	0	0	0	0	0	0	0
6	0	1	1	0	0	0	0	0	0	0	0	0	0	0
6	0	1	1	0	0	0	0	0	0	0	0	0	0	0
6	0	1	1	0	0	0	0	0	0	0	0	0	0	0
6	0	1	1	0	0	0	0	0	0	0	0	0	0	0
6	0	1	1	0	0	0	0	0	0	0	0	0	0	0
6	0	1	1	0	0	0	0	0	0	0	0	0	0	0
6	0	1	1	0	0	0	0	0	0	0	0	0	0	0
6	0	1	1	0	0	0	0	0	0	0	0	0	0	0
6	0	1	1	0	0	0	0	0	0	0	0	0	0	0
6	0	1	1	0	0	0	0	0	0	0	0	0	0	0
6	0	1	1	0	0	0	0	0	0	0	0	0	0	0
6	0	1	1	0	0	0	0	0	0	0	0	0	0	0
6	0	1	1	0	0	0	0	0	0	0	0	0	0	0
6	0	1	1	0	0	0	0	0	0	0	0	0	0	0
6	0	1	1	0	0	0	0	0	0	0	0	0	0	0
6	0	1	1	0	0	0	0	0	0	0	0	0	0	0
6	0	1	1	0	0	0	0	0	0	0	0	0	0	0
6	0	1	1	0	0	0	0	0	0	0	0	0	0	0
6	0	1	1	0	0	0	0	0	0	0	0	0	0	0
6	0	1	1	0	0	0	0	0	0	0	0	0	0	0
6	0	1	1	0	0	0	0	0	0	0	0	0	0	0
6	0	1	1	0	0	0	0	0	0	0	0	0	0	0
6	0	1	1	0	0	0	0	0	0	0	0	0	0	0
6	0	1	1	0	0	0	0	0	0	0	0	0	0	0
6	0	1	1	0	0	0	0	0	0	0	0	0	0	0
6	0	1	1	0	0	0	0	0	0	0	0	0	0	0
6	0	1	1	0	0	0	0	0	0	0	0	0	0	0
6	0	1	1	0	0	0	0	0	0	0	0	0	0	0
6	0	1	1	0	0	0	0	0	0	0	0	0	0	0
6	0	1	1	0	0	0	0	0	0	0	0	0	0	0
6	0	1	1	0	0	0	0	0	0	0	0	0	0	0
6	0	1	1	0	0	0	0	0	0	0	0	0	0	0
6	0	1	1	0	0	0	0	0	0	0	0	0	0	0
6	0	1	1	0	0	0	0	0	0	0	0	0	0	0
6	0	1	1	0	0	0	0	0	0	0	0	0	0	0
6	0	1	1	0	0	0	0	0	0	0	0	0	0	0
6	0	1	1	0	0	0	0	0	0	0	0	0	0	0
6	0	1	1	0	0	0	0	0	0	0	0	0	0	0
6	0	1	1	0	0	0	0	0	0	0	0	0	0	0
6	0	1	1	0	0	0	0	0	0	0	0	0	0	0
6	0	1	1	0	0	0	0	0	0	0	0	0	0	0
6	0	1	1	0	0	0	0	0	0	0	0	0	0	0
6	0	1	1	0	0	0	0	0	0	0	0	0	0	0
6	0	1	1	0	0	0	0	0	0	0	0	0	0	0
6	0	1	1	0	0	0	0	0	0	0	0	0	0	0
6	0	1	1	0	0	0	0	0	0	0	0	0	0	0
6	0	1	1	0	0	0	0	0	0	0	0	0	0	0
6	0	1	1	0	0	0	0	0	0	0	0	0	0	0
6	0	1	1	0	0	0	0	0	0	0	0	0	0	0
6	0	1	1	0	0	0	0	0	0	0	0	0	0	0
6	0	1	1	0	0	0	0	0	0	0	0	0	0	0
6	0	1	1	0	0	0	0	0	0	0	0	0	0	0
6	0	1	1	0	0	0	0	0	0	0	0	0	0	0
6	0	1	1	0	0	0	0	0	0	0	0	0	0	0
6	0	1	1	0	0	0	0	0	0	0	0	0	0	0
6	0	1	1	0	0	0	0	0	0	0	0	0	0	0
6	0	1	1	0	0	0	0	0	0	0	0	0	0	0
6	0	1	1	0	0	0	0	0	0	0	0	0	0	0
6	0	1	1	0	0	0	0	0	0	0	0	0	0	0
6	0	1	1	0	0	0	0	0	0	0	0	0	0	0
6	0	1	1	0	0	0	0	0	0	0	0	0	0	0
6	0	1	1	0	0	0	0	0	0	0	0	0	0	0
6	0	1	1	0	0	0	0	0	0	0	0	0	0	0
6	0	1	1	0	0	0	0	0	0	0	0	0	0	0
6	0	1	1	0	0	0	0	0	0	0	0	0	0	0
6	0	1	1	0	0	0	0	0	0	0	0	0	0	0
6	0	1	1	0	0	0	0	0	0	0	0	0	0	0
6	0	1	1	0	0	0	0	0	0	0	0	0	0	0
6	0	1	1	0	0	0	0	0	0	0	0	0	0	0
6	0	1	1	0	0	0	0	0	0	0	0	0	0	0
6	0	1	1	0	0	0	0	0	0	0	0	0	0	0
6	0	1	1	0	0	0	0	0	0	0	0	0	0	0
6	0	1	1	0	0	0	0	0	0	0	0	0	0	0
6	0	1	1	0	0	0	0	0	0	0	0	0	0	0
6	0	1	1	0	0	0	0	0	0	0	0	0	0	0
6	0	1	1	0	0	0	0	0	0	0	0	0	0	0
6	0	1	1	0	0	0	0	0	0	0	0	0	0	0
6	0	1	1	0	0	0	0	0	0	0	0	0	0	0
6	0	1	1	0	0	0	0	0	0	0	0	0	0	0
6	0	1	1	0	0	0	0	0	0	0	0	0	0	0
6	0	1	1	0	0	0	0	0	0	0	0	0	0	0
6	0	1	1	0	0	0	0	0	0	0	0	0	0	0
6	0	1	1	0	0	0	0	0	0	0	0	0	0	0
6	0	1	1	0	0	0	0	0	0	0	0	0	0	0
6	0	1	1	0	0	0	0	0	0	0	0	0	0	0
6	0	1	1	0	0	0	0	0	0	0	0	0	0	0
6	0	1	1	0	0	0	0	0	0	0	0	0	0	0
6	0	1	1	0	0	0	0	0	0	0	0	0	0	0
6	0	1	1	0	0	0	0	0	0	0	0	0	0	0
6	0	1	1	0	0	0	0	0	0	0	0	0	0	0
6	0	1	1	0	0	0	0	0	0	0	0	0	0	0
6	0	1	1	0	0	0	0	0	0	0	0	0	0	0
6	0	1	1	0	0	0	0	0	0	0	0	0	0	0
6	0	1	1	0	0	0	0	0	0	0	0	0	0	0
6	0	1	1	0	0	0	0	0	0	0	0	0	0	0
6	0	1	1	0	0	0	0	0	0	0	0	0	0	0
6	0	1	1	0	0	0	0	0	0	0	0	0	0	0
6	0	1	1	0	0	0	0	0	0	0	0	0	0	0
6	0	1	1	0	0	0	0	0	0	0	0	0	0	0
6	0	1	1	0	0	0	0	0	0	0	0	0	0	0
6	0	1	1	0	0	0	0	0	0	0	0	0	0	0
6	0	1	1	0	0	0	0	0	0	0	0	0	0	0
6	0	1	1	0	0	0	0	0	0	0	0	0	0	0
6	0	1	1	0	0	0	0	0	0	0	0	0	0	0
6	0	1	1	0	0	0	0	0	0	0	0	0	0	0
6	0	1	1	0	0	0	0	0	0	0	0	0	0	0
6	0	1	1	0	0	0	0	0	0	0	0	0	0	0
6	0	1	1	0	0	0	0	0	0	0	0	0	0	0
6	0	1	1	0	0	0	0	0	0	0	0	0	0	0
6	0	1	1	0	0	0	0	0	0	0	0	0	0	0
6	0	1	1	0	0	0	0	0	0	0	0	0	0	0
6	0	1	1	0	0	0	0	0	0	0	0	0	0	0
6	0	1	1	0	0	0	0	0	0	0	0	0	0	0
6	0	1	1	0	0	0	0	0	0	0	0	0	0	0
6	0	1	1	0	0	0	0	0	0	0	0	0	0	0
6	0	1	1	0	0	0	0	0	0	0	0	0	0	0
6	0	1	1	0	0	0	0	0	0	0	0	0	0	0
6	0	1	1	0	0	0	0	0	0	0	0	0	0	0
6	0	1	1	0	0	0	0	0	0	0	0	0	0	0
6	0	1	1	0	0	0	0	0	0	0	0	0	0	0
6	0	1	1	0	0	0	0	0	0	0	0	0	0	0
6	0	1	1	0	0	0	0	0	0	0	0	0	0	0
6	0	1	1	0	0	0	0	0	0	0	0	0	0	0
6	0	1	1	0	0	0	0	0	0	0	0	0	0	0
6	0	1	1	0	0	0	0	0	0	0	0	0	0	0
6	0	1	1	0	0	0	0	0	0	0	0	0	0	0
6	0	1	1	0	0	0	0	0	0	0	0	0	0	0
6	0	1	1	0	0	0	0	0	0	0	0	0	0	0
6	0	1	1	0	0	0	0	0	0	0	0	0	0	0
6	0	1	1	0	0	0	0	0	0	0	0	0	0	0
6	0	1	1	0	0	0	0	0	0	0	0	0	0	0
6	0	1	1	0	0	0	0	0	0	0	0	0	0	0
6	0	1	1	0	0	0	0	0	0	0	0	0	0	0
6	0	1	1	0	0	0	0	0	0	0	0	0	0	0
6	0	1	1	0	0	0	0	0	0	0	0	0	0	0
6	0	1	1	0	0	0	0	0	0	0	0	0	0	0
6	0	1	1	0	0	0	0	0	0	0	0	0	0	0
6	0	1	1	0	0	0	0	0	0	0	0	0	0	0
6	0	1	1	0	0	0	0	0	0	0	0	0	0	0
6	0	1	1	0	0	0	0	0	0	0	0	0	0	0
6	0	1	1	0	0	0	0	0	0	0	0	0	0	0
6	0	1	1	0	0	0	0	0	0	0	0	0	0	0
6	0	1	1	0	0	0	0	0	0	0	0	0	0	0
6	0	1	1	0	0	0	0	0	0	0	0	0	0	0
6	0	1	1	0	0	0	0	0	0	0	0	0	0	0
6	0	1	1	0	0	0	0	0	0	0	0	0	0	0
6	0	1	1	0	0	0	0	0	0	0	0	0	0	0
6	0	1	1	0	0	0	0	0	0	0	0	0	0	0
6	0	1	1	0	0	0	0	0	0	0	0	0	0	0
6	0	1	1	0	0	0	0	0	0	0	0	0	0	0
6	0	1	1	0	0	0	0	0	0	0	0	0	0	0
6	0	1	1	0	0	0	0	0	0	0	0	0	0	0
6	0	1	1	0	0	0	0	0	0	0	0	0	0	0
6	0	1	1	0	0	0	0	0	0	0	0	0	0	0
6	0	1	1	0	0	0	0	0	0	0	0	0	0	0
6	0	1	1	0	0	0	0	0	0	0	0	0	0	0
6	0	1	1	0	0	0	0	0	0	0	0	0	0	0
6	0	1	1	0	0	0	0	0	0	0	0	0	0	0
6	0	1	1	0	0	0	0	0	0	0	0	0	0	0
6	0	1	1	0	0	0	0	0	0	0	0	0	0	0
6	0	1	1	0	0	0	0	0	0	0	0	0	0	0
6	0	1	1	0	0	0	0	0	0	0	0	0	0	0
6	0	1	1	0	0	0	0	0	0	0	0	0	0	0
6	0	1	1	0	0	0	0	0	0	0	0	0	0	0
6	0	1	1	0	0	0	0	0	0	0	0	0	0	0
6	0	1	1	0	0	0	0	0	0	0	0	0	0	0
6	0	1	1	0	0	0	0	0	0	0	0	0	0	0
6	0	1	1	0	0	0	0	0	0	0	0	0	0	0
6	0	1	1	0	0	0	0	0	0	0	0	0	0	0
6	0	1	1	0	0	0	0	0	0	0	0	0	0	0
6	0	1	1	0	0	0	0	0	0	0	0	0	0	0
6	0	1	1	0	0	0	0	0	0	0	0	0	0	0
6	0	1	1	0	0	0	0	0	0	0	0	0	0	0
6	0	1	1	0	0	0	0	0	0	0	0	0	0	0
6	0	1	1	0	0	0	0	0	0	0	0	0	0	0
6	0	1	1	0	0	0	0	0	0	0	0	0	0	0
6	0	1	1	0	0	0	0	0	0	0	0	0	0	0
6	0	1	1	0	0	0	0	0	0	0	0	0	0	0
6	0	1	1	0	0	0	0	0	0	0	0	0	0	0
6	0	1	1	0	0	0	0	0	0	0	0	0	0	0
6	0	1	1	0	0	0	0	0	0	0	0	0	0	0
6	0	1	1	0	0	0	0	0	0	0	0	0	0	0
6	0	1	1	0	0	0	0	0	0	0	0	0	0	0
6	0	1	1	0	0	0	0	0	0	0	0	0	0	0
6	0	1	1	0	0	0	0	0	0	0	0	0	0	0
6	0	1	1	0	0	0	0	0	0	0	0	0	0	0
6	0	1	1	0	0	0	0	0	0	0	0	0	0	0
6	0	1	1	0	0	0	0	0	0	0	0	0	0	0
6	0	1	1	0	0	0	0	0	0	0	0	0	0	0
6	0	1	1	0	0	0	0	0	0	0	0	0	0	0
6	0	1	1	0	0	0	0	0	0	0	0	0	0	0
6	0	1	1	0	0	0	0	0	0	0	0	0	0	0
6	0	1	1	0	0	0	0	0	0	0	0	0	0	0
6	0	1	1	0	0	0	0	0	0	0	0	0	0	0
6	0	1	1	0	0	0	0	0	0	0	0	0	0	0
6	0	1	1	0	0	0	0	0	0	0	0	0	0	0
6	0	1	1	0	0	0	0	0	0	0	0	0	0	0
6	0	1	1	0	0	0	0	0	0	0	0	0	0	0
6	0	1	1	0	0	0	0	0	0	0	0	0	0	0
6	0	1	1	0	0	0	0	0	0	0	0	0	0	0
6	0	1	1	0	0	0	0	0	0	0	0	0	0	0
6	0	1	1	0	0	0	0	0	0	0	0	0	0	0
6	0	1	1	0	0	0	0	0	0	0	0	0	0	0
6	0	1	1	0	0	0	0	0	0	0	0	0	0	0
6	0	1	1	0	0	0	0	0	0	0	0	0	0	0
6	0	1	1	0	0	0	0	0	0	0	0	0	0	0
6	0	1	1	0	0	0	0	0	0	0	0	0	0	0
6	0	1	1	0	0	0	0	0	0	0	0	0	0	0
6	0	1	1	0	0	0	0	0	0	0	0	0	0	0
6	0	1	1	0	0	0	0	0	0	0	0	0	0	0
6	0	1	1	0	0	0	0	0	0	0	0	0	0	0
6	0	1	1	0	0	0	0	0	0	0	0	0	0	0
6	0	1	1	0	0	0	0	0	0	0	0	0	0	0
6	0	1	1	0	0	0	0	0	0	0	0	0	0	0
6	0	1	1	0	0	0	0	0	0	0	0	0	0	0
6	0	1	1	0	0	0	0	0	0	0	0	0	0	0
6	0	1	1	0	0	0	0	0	0	0	0	0	0	0
6	0	1	1	0	0	0	0	0	0	0	0	0	0	0
6	0	1	1	0	0	0	0	0	0	0	0	0	0	0
6	0	1	1	0	0	0	0	0	0	0	0	0	0	0
6	0	1	1	0	0	0	0	0	0	0	0	0	0	0
6	0	1	1	0	0	0	0	0	0	0	0	0	0	0
6	0	1	1	0	0	0	0	0	0	0	0	0	0	0
6	0	1	1	0	0	0	0	0	0	0	0	0	0	0
6	0	1	1	0	0	0	0	0	0	0	0	0	0	0
6	0	1	1	0	0	0	0	0	0	0	0	0	0	0
6	0	1	1	0	0	0	0	0	0	0	0	0	0	0
6	0	1	1	0	0	0	0	0	0	0	0	0	0	0
6	0	1	1	0	0	0	0	0	0	0	0	0	0	0
6	0	1	1	0	0	0	0	0	0	0	0	0	0	0
6	0	1	1	0	0	0	0	0	0	0	0	0	0	0
6	0	1	1	0	0	0	0	0	0	0	0	0	0	0
6	0	1	1	0	0	0	0	0	0	0	0	0	0	0
6	0	1	1	0	0	0	0	0	0	0	0	0	0	0
6	0	1	1	0	0	0	0	0	0	0	0	0	0	0
6	0	1	1	0	0	0	0	0	0	0	0	0	0	0
6	0	1	1	0	0	0	0	0	0	0	0	0	0	0
6	0	1	1	0	0	0	0	0	0	0	0	0	0	0
6	0	1	1	0	0	0	0	0	0	0	0	0	0	0
6	0	1	1	0	0	0	0	0	0	0	0	0	0	0
6	0	1	1	0	0	0	0	0	0	0	0	0	0	0
6	0	1	1	0	0	0	0	0	0	0	0	0	0	0
6	0	1	1	0	0	0	0	0	0	0	0	0	0	0
6	0	1	1	0	0	0	0	0	0	0	0	0	0	0
6	0	1	1	0	0	0	0	0	0	0	0	0	0	0
6	0	1	1	0	0	0	0	0	0	0	0	0	0	0
6	0	1	1	0	0	0	0	0	0	0	0	0	0	0
6	0	1	1	0	0	0	0	0	0	0	0	0	0	0
6	0	1	1	0	0	0	0	0	0	0	0	0	0	0
6	0	1	1	0	0	0	0	0	0	0	0	0	0	0
6	0	1	1	0	0	0	0	0	0	0	0	0	0	0
6	0	1	1	0	0	0	0	0	0	0	0	0	0	0
6	0	1	1	0	0	0	0	0	0	0	0	0	0	0
6	0	1	1	0	0	0	0	0	0	0	0	0	0	0
6	0	1	1	0	0	0	0	0	0	0	0	0	0	0
6	0	1	1	0	0	0	0	0	0	0	0	0	0	0
6	0	1	1	0	0	0	0	0	0	0	0	0	0	0
6	0	1	1	0	0	0	0	0	0	0	0	0	0	0
6	0	1	1	0	0	0	0	0	0	0	0	0	0	0
6	0	1	1	0	0	0	0	0	0	0	0	0	0	0
6	0	1	1	0	0	0	0	0	0	0	0	0	0	0
6	0	1	1	0	0	0	0	0	0	0	0	0	0	0
6	0	1	1	0	0	0	0	0	0	0	0	0	0	0
6	0	1	1	0	0	0	0	0	0	0	0	0	0	0
6	0	1	1	0	0	0	0	0	0	0	0	0	0	0
6	0	1	1	0	0	0	0	0	0	0	0	0	0	0
6	0	1	1	0	0	0	0	0	0	0	0	0	0	0
6	0	1	1	0	0	0	0	0	0	0	0	0	0	0
6	0	1	1	0	0	0	0	0	0	0	0	0	0	0
6	0	1	1	0	0	0	0	0	0	0	0	0	0	0
6	0	1	1	0	0	0	0	0	0	0	0	0	0	0
6	0	1	1	0	0	0	0	0	0	0	0	0	0	0
6	0	1	1	0	0	0	0	0	0	0	0	0	0	0
6	0	1	1	0	0	0	0	0	0	0	0	0	0	0
6	0	1	1	0	0	0	0	0	0	0	0	0	0	0
6	0	1	1	0	0	0	0	0	0	0	0	0	0	0
6	0	1	1	0	0	0	0	0	0	0	0	0	0	0
6	0	1	1	0	0	0	0	0	0	0	0	0	0	0
6	0	1	1	0	0	0	0	0	0	0	0	0	0	0
6	0	1	1	0	0	0	0	0	0	0	0	0	0	0
6	0	1	1	0	0	0	0	0	0	0	0	0	0	0
6	0	1	1	0	0	0	0	0	0	0	0	0	0	0
6	0	1	1	0	0	0	0	0	0	0	0	0	0	0
6	0	1	1	0	0	0	0	0	0	0	0	0	0	0
6	0	1	1	0	0	0	0	0	0	0	0	0	0	0
6	0	1	1	0	0	0	0	0	0	0	0	0	0	0
6	0	1	1	0	0	0	0	0	0	0	0	0	0	0
6	0	1	1	0	0	0	0	0	0	0	0	0	0	0
6	0	1	1	0	0	0	0	0	0	0	0	0	0	0
6	0	1	1	0	0	0	0	0	0	0	0	0	0	0
6	0	1	1	0	0	0	0	0	0	0	0	0	0	0
6	0	1	1	0	0	0	0	0	0	0	0	0	0	0
6	0	1	1	0	0	0	0	0	0	0	0	0	0	0
6	0	1	1	0	0	0	0	0	0	0	0	0	0	0
6	0	1	1	0	0	0	0	0	0	0	0	0	0	0
6	0	1	1	0	0	0	0	0	0	0	0	0	0	0
6	0	1	1	0	0	0	0	0	0	0	0	0	0	0
6	0	1	1	0	0	0	0	0	0	0	0	0	0	0
6	0	1	1	0	0	0	0	0	0	0	0	0	0	0
6	0	1	1	0	0	0	0	0	0	0	0	0	0	0
6	0	1	1	0	0	0	0	0	0	0	0	0	0	0
6	0	1	1	0	0	0	0	0	0	0	0	0	0	0
6	0	1	1	0	0	0	0	0	0	0	0	0	0	0
6	0	1	1	0	0	0	0	0	0	0	0	0	0	0
6	0	1	1	0	0	0	0	0	0	0	0	0	0	0
6	0	1	1	0	0	0	0	0	0	0	0	0	0	0
6	0	1	1	0	0	0	0	0	0	0	0	0	0	0
6	0	1	1	0	0	0	0	0	0	0	0	0	0	0
6	0	1	1	0	0	0	0	0	0	0	0	0	0	0
6	0	1	1	0	0	0	0	0	0	0	0	0	0	0
6	0	1	1	0	0	0	0	0	0	0	0	0	0	0
6	0	1	1	0	0	0	0	0	0	0	0	0	0	0
6	0	1	1	0	0	0	0	0	0	0	0	0	0	0
6	0	1	1	0	0	0	0	0	0	0	0	0	0	0
6	0	1	1	0	0	0	0	0	0	0	0	0	0	0
6	0	1	1	0	0	0	0	0	0	0	0	0	0	0
6	0	1	1	0	0	0	0	0	0	0	0	0	0	0
6	0	1	1	0	0	0	0	0	0	0	0	0	0	0
6	0	1	1	0	0	0	0	0	0	0	0	0	0	0
6	0	1	1	0	0	0	0	0	0	0	0	0	0	0
6	0	1	1	0	0	0	0	0	0	0	0	0	0	0
6	0	1	1	0	0	0	0	0	0	0	0	0	0	0
6	0	1	1	0	0	0	0	0	0	0	0	0	0	0
6	0	1	1	0	0	0	0	0	0	0	0	0	0	0
6	0	1	1	0	0	0	0	0	0	0	0	0	0	0
6	0	1	1	0	0	0	0	0	0	0	0	0	0	0
6	0	1	1	0	0	0	0	0	0	0	0	0	0	0
6	0	1	1	0	0	0	0	0	0	0	0	0	0	0
6	0	1	1	0	0	0	0	0	0	0	0	0	0	0
6	0	1	1	0	0	0	0	0	0	0	0	0	0	0
6	0	1	1	0	0	0	0	0	0	0	0	0	0	0
6	0	1	1	0	0	0	0	0	0	0	0	0	0	0
6	0	1	1	0	0	0	0	0	0	0	0	0	0	0
6	0	1	1	0	0	0	0	0	0	0	0	0	0	0
6	0	1	1	0	0	0	0	0	0	0	0	0	0	0
6	0	1	1	0	0	0	0	0	0	0	0	0	0	0
6	0	1	1	0	0	0	0	0	0	0	0	0	0	0
6	0	1	1	0	0	0	0	0	0	0	0	0	0	0
6	0	1	1	0	0	0	0	0	0	0	0	0	0	0
6	0	1	1	0	0	0	0	0	0	0	0	0	0	0
6	0	1	1	0	0	0	0	0	0	0	0	0	0	0
6	0	1	1	0	0	0	0	0	0	0	0	0	0	0
6	0	1	1	0	0	0	0	0	0	0	0	0	0	0
6	0	1	1	0	0	0	0	0	0	0	0	0	0	0
6	0	1	1	0	0	0	0	0	0	0	0	0	0	0
6	0	1	1	0	0	0	0	0	0	0	0	0	0	0
6	0	1	1	0	0	0	0	0	0	0	0	0	0	0
6	0	1	1	0	0	0	0	0	0	0	0	0	0	0
6	0	1	1	0	0	0	0	0	0	0	0	0	0	0
6	0	1	1	0	0	0	0	0	0	0	0	0	0	0
6	0	1	1	0	0	0	0	0	0	0	0	0	0	0
6	0	1	1	0	0	0	0	0	0	0	0	0	0	0
6	0	1	1	0	0	0	0	0	0	0	0	0	0	0
6	0	1	1	0	0	0	0	0	0	0	0	0	0	0
6	0	1	1	0	0	0	0	0	0	0	0	0	0	0
6	0	1	1	0	0	0	0	0	0	0	0	0	0	0
6	0	1	1	0	0	0	0	0	0	0	0	0	0	0
6	0	1	1	0	0	0	0	0	0	0	0	0	0	0
6	0	1	1	0	0	0	0	0	0	0	0	0	0	0
6	0	1	1	0	0	0	0	0	0	0	0	0	0	0
6	0	1	1	0	0	0	0	0	0	0	0	0	0	0
6	0	1	1	0	0	0	0	0	0	0	0	0	0	0
6	0	1	1	0	0	0	0	0	0	0	0	0	0	0
6	0	1	1	0	0	0	0	0	0	0	0	0	0	0
6	0	1	1	0	0	0	0	0	0	0	0	0	0	0
6	0	1	1	0	0	0	0	0	0	0	0	0	0	0
6	0	1	1	0	0	0	0	0	0	0	0	0	0	0
6	0	1	1	0	0	0	0	0	0	0	0	0	0	0
6	0	1	1	0	0	0	0	0	0	0	0	0	0	0
6	0	1	1	0	0	0	0	0	0	0	0	0	0	0
6	0	1	1	0	0	0	0	0	0	0	0	0	0	0
6	0	1	1	0	0	0	0	0	0	0	0	0	0	0
6	0	1	1	0	0	0	0	0	0	0	0	0	0	0
6	0	1	1	0	0	0	0	0	0	0	0	0	0	0
6	0	1	1	0	0	0	0	0	0	0	0	0	0	0
6	0	1	1	0	0	0	0	0	0	0	0	0	0	0
6	0	1	1	0	0	0	0	0	0	0	0	0	0	0
6	0	1	1	0	0	0	0	0	0	0	0	0	0	0
6	0	1	1	0	0	0	0	0	0	0	0	0	0	0
6	0	1	1	0	0	0	0	0	0	0	0	0	0	0
6	0	1	1	0	0	0	0	0	0	0	0	0	0	0
6	0	1	1	0	0	0	0	0	0	0	0	0	0	0
6	0	1	1	0	0	0	0	0	0	0	0	0	0	0
6	0	1	1	0	0	0	0	0	0	0	0	0	0	0
6	0	1	1	0	0	0	0	0	0	0	0	0	0	0
6	0	1	1	0	0	0	0	0	0	0	0	0	0	0
6	0	1	1	0	0	0	0	0	0	0	0	0	0	0
6	0	1	1	0	0	0	0	0	0	0	0	0	0	0
6	0	1	1	0	0	0	0	0	0	0	0	0	0	0
6	0	1	1	0	0	0	0	0	0	0	0	0	0	0
6	0	1	1	0	0	0	0	0	0	0	0	0	0	0
6	0	1	1	0	0	0	0	0	0	0	0	0	0	0
6	0	1	1	0	0	0	0	0	0	0	0	0	0	0
6	0	1	1	0	0	0	0	0	0	0	0	0	0	0
6	0	1	1	0	0	0	0	0	0	0	0	0	0	0
6	0	1	1	0	0	0	0	0	0	0	0	0	0	0
6	0	1	1	0	0	0	0	0	0	0	0	0	0	0
6	0	1	1	0	0	0	0	0	0	0	0	0	0	0
6	0	1	1	0	0	0	0	0	0	0	0	0	0	0
6	0	1	1	0	0	0	0	0	0	0	0	0	0	0
6	0	1	1	0	0	0	0	0	0	0	0	0	0	0
6	0	1	1	0	0	0	0	0	0	0	0	0	0	0
6	0	1	1	0	0	0	0	0	0	0	0	0	0	0
6	0	1	1	0	0	0	0	0	0	0	0	0	0	0
6	0	1	1	0	0	0	0	0	0	0	0	0	0	0
6	0	1	1	0	0	0	0	0	0	0	0	0	0	0
6	0	1	1	0	0	0	0	0	0	0	0	0	0	0
6	0	1	1	0	0	0	0	0	0	0	0	0	0	0
6	0	1	1	0	0	0	0	0	0	0	0	0	0	0
6	0	1	1	0	0	0	0	0	0	0	0	0	0	0
6	0	1	1	0	0	0	0	0	0	0	0	0	0	0
6	0	1	1	0	0	0	0	0	0	0	0	0	0	0
6	0	1	1	0	0	0	0	0	0	0	0	0	0	0
6	0	1	1	0	0	0	0	0	0	0	0	0	0	0
6	0	1	1	0	0	0	0	0	0	0	0	0	0	0
6	0	1	1	0	0	0	0	0	0	0	0	0	0	0
6	0	1	1	0	0	0	0	0	0	0	0	0	0	0
6	0	1	1	0	0	0	0	0	0	0	0	0	0	0
6	0	1	1	0	0	0	0	0	0	0	0	0	0	0
6	0	1	1	0	0	0	0	0	0	0	0	0	0	0
6	0	1	1	0	0	0	0	0	0	0	0	0	0	0
6	0	1	1	0	0	0	0	0	0	0	0	0	0	0
6	0	1	1	0	0	0	0	0	0	0	0	0	0	0
6	0	1	1	0	0	0	0	0	0	0	0	0	0	0
6	0	1	1	0	0	0	0	0	0	0	0	0	0	0
6	0	1	1	0	0	0	0	0	0	0	0	0	0	0
6	0	1	1	0	0	0	0	0	0	0	0	0	0	0
6	0	1	1	0	0	0	0	0	0	0	0	0	0	0
6	0	1	1	0	0	0	0	0	0	0	0	0	0	0
6	0	1	1	0	0	0	0	0	0	0	0	0	0	0
6	0	1	1	0	0	0	0	0	0	0	0	0	0	0
6	0	1	1	0	0	0	0	0	0	0	0	0	0	0
6	0	1	1	0	0	0	0	0	0	0	0	0	0	0
6	0	1	1	0	0	0	0	0	0	0	0	0	0	0
6	0	1	1	0	0	0	0	0	0	0	0	0	0	0
6	0	1	1	0	0	0	0	0	0	0	0	0	0	0
6	0	1	1	0	0	0	0	0	0	0	0	0	0	0
6	0	1	1	0	0	0	0	0	0	0	0	0	0	0
6	0	1	1	0	0	0	0	0	0	0	0	0	0	0
6	0	1	1	0	0	0	0	0	0	0	0	0	0	0
6	0	1	1	0	0	0	0	0	0	0	0	0	0	0
6	0	1	1	0	0	0	0	0	0	0	0	0	0	0
6	0	1	1	0	0	0	0	0	0	0	0	0	0	0
6	0	1	1	0	0	0	0	0	0	0	0	0	0	0
6	0	1	1	0	0	0	0	0	0	0	0	0	0	0
6	0	1	1	0	0	0	0	0	0	0	0	0	0	0
6	0	1	1	0	0	0	0	0	0	0	0	0	0	0
6	0	1	1	0	0	0	0	0	0	0	0	0	0	0
6	0	1	1	0	0	0	0	0	0	0	0	0	0	0
6	0	1	1	0	0	0	0	0	0	0	0	0	0	0
6	0	1	1	0	0	0	0	0	0	0	0	0	0	0
6	0	1	1	0	0	0	0	0	0	0	0	0	0	0
6	0	1	1	0	0	0	0	0	0	0	0	0	0	0
6	0	1	1	0	0	0	0	0	0	0	0	0	0	0
6	0	1	1	0	0	0	0	0	0	0	0	0	0	0
6	0	1	1	0	0	0	0	0	0	0	0	0	0	0
6	0	1	1	0	0	0	0	0	0	0	0	0	0	0
6	0	1	1	0	0	0	0	0	0	0	0	0	0	0
6	0	1	1	0	0	0	0	0	0	0	0	0	0	0
6	0	1	1	0	0	0	0	0	0	0	0	0	0	0
6	0	1	1	0	0	0	0	0	0	0	0	0	0	0
6	0	1	1	0	0	0	0	0	0	0	0	0	0	0
6	0	1	1	0	0	0	0	0	0	0	0	0	0	0
6	0	1	1	0	0	0	0	0	0	0	0	0	0	0
6	0	1	1	0	0	0	0	0	0	0	0	0	0	0
6	0	1	1	0	0	0	0	0	0	0	0	0	0	0
6	0	1	1	0	0	0	0	0	0	0	0	0	0	0
6	0	1	1	0	0	0	0	0	0	0	0	0	0	0
6	0	1	1	0	0	0	0	0	0	0	0	0	0	0
6	0	1	1	0	0	0	0	0	0	0	0	0	0	0
6	0	1	1	0	0	0	0	0	0	0	0	0	0	0
6	0	1	1	0	0	0	0	0	0	0	0	0	0	0
6	0	1	1	0	0	0	0	0	0	0	0	0	0	0
6	0	1	1	0	0	0	0	0	0	0	0	0	0	0
6	0	1	1	0	0	0	0	0	0	0	0	0	0	0
6	0	1	1	0	0	0	0	0	0	0	0	0	0	0
6	0	1	1	0	0	0	0	0	0	0	0	0	0	0
6	0	1	1	0	0	0	0	0	0	0	0	0	0	0
6	0	1	1	0	0	0	0	0	0	0	0	0	0	0
6	0	1	1	0	0	0	0	0	0	0	0	0	0	0
6	0	1	1	0	0	0	0	0	0	0	0	0	0	0
6	0	1	1	0	0	0	0	0	0	0	0	0	0	0
6	0	1	1	0	0	0	0	0	0	0	0	0	0	0
6	0	1	1	0	0	0	0	0	0	0	0	0	0	0
6	0	1	1	0	0	0	0	0	0	0	0	0	0	0
6	0	1	1	0	0	0	0	0	0	0	0	0	0	0
6	0	1	1	0	0	0	0	0	0	0	0	0	0	0
6	0	1	1	0	0	0	0	0	0	0	0	0	0	0
6	0	1	1	0	0	0	0	0	0	0	0	0	0	0
6	0	1	1	0	0	0	0	0	0	0	0	0	0	0
6	0	1	1	0	0	0	0	0	0	0	0	0	0	0
6	0	1	1	0	0	0	0	0	0	0	0	0	0	0
6	0	1	1	0	0	0	0	0	0	0	0	0	0	0
6	0	1	1	0	0	0	0	0	0	0	0	0	0	0
6	0	1	1	0	0	0	0	0	0	0	0	0	0	0
6	0	1	1	0	0	0	0	0	0	0	0	0	0	0
6	0	1	1	0	0	0	0	0	0	0	0	0	0	0
6	0	1	1	0	0	0	0	0	0	0	0	0	0	0
6	0	1	1	0	0	0	0	0	0	0	0	0	0	0
6	0	1	1	0	0	0	0	0	0	0	0	0	0	0
6	0	1	1	0	0	0	0	0	0	0	0	0	0	0
6	0	1	1	0	0	0	0	0	0	0	0	0	0	0
6	0	1	1	0	0	0	0	0	0	0	0	0	0	0
6	0	1	1	0	0	0	0	0	0	0	0	0	0	0
6	0	1	1	0	0	0	0	0	0	0	0	0	0	0
6	0	1	1	0	0	0	0	0	0	0	0	0	0	0
6	0	1	1	0	0	0	0	0	0	0	0	0	0	0
6	0	1	1	0	0	0	0	0	0	0	0	0	0	0
6	0	1	1	0	0	0	0	0	0	0	0	0	0	0
6	0	1	1	0	0	0	0	0	0	0	0	0	0	0
6	0	1	1	0	0	0	0	0	0	0	0	0	0	0
6	0	1	1	0	0	0	0	0	0	0	0	0	0	0
6	0	1	1	0	0	0	0	0	0	0	0	0	0	0
6	0	1	1	0	0	0	0	0	0	0	0	0	0	0
6	0	1	1	0	0	0	0	0	0	0	0	0	0	0
6	0	1	1	0	0	0	0	0	0	0	0	0	0	0
6	0	1	1	0	0	0	0	0	0	0	0	0	0	0
6	0	1	1	0	0	0	0	0	0	0	0	0	0	0
6	0	1	1	0	0	0	0	0	0	0	0	0	0	0
6	0	1	1	0	0	0	0	0	0	0	0	0	0	0
6	0	1	1	0	0	0	0	0	0	0	0	0	0	0
6	0	1	1	0	0	0	0	0	0	0	0	0	0	0
6	0	1	1	0	0	0	0	0	0	0	0	0	0	0
6	0	1	1	0	0	0	0	0	0	0	0	0	0	0
6	0	1	1	0	0	0	0	0	0	0	0	0	0	0
6	0	1	1	0	0	0	0	0	0	0	0	0	0	0
6	0	1	1	0	0	0	0	0	0	0	0	0	0	0
6	0	1	1	0	0	0	0	0	0	0	0	0	0	0
6	0	1	1	0	0	0	0	0	0	0	0	0	0	0
6	0	1	1	0	0	0	0	0	0	0	0	0	0	0
6	0	1	1	0	0	0	0	0	0	0	0	0	0	0
6	0	1	1	0	0	0	0	0	0	0	0	0	0	0
6	0	1	1	0	0	0	0	0	0	0	0	0	0	0
6	0	1	1	0	0	0	0	0	0	0	0	0	0	0
6	0	1	1	0	0	0	0	0	0	0	0	0	0	0
6	0	1	1	0	0	0	0	0	0	0	0	0	0	0
6	0	1	1	0	0	0	0	0	0	0	0	0	0	0
6	0	1	1	0	0	0	0	0	0	0	0	0	0	0
6	0	1	1	0	0	0	0	0	0	0	0	0	0	0
6	0	1	1	0	0	0	0	0	0	0	0	0	0	0
6	0	1	1	0	0	0	0	0	0	0	0	0	0	0
6	0	1	1	0	0	0	0	0	0	0	0	0	0	0
6	0	1	1	0	0	0	0	0	0	0	0	0	0	0
6	0	1	1	0	0	0	0	0	0	0	0	0	0	0
6	0	1	1	0	0	0	0	0	0	0	0	0	0	0
6	0	1	1	0	0	0	0	0	0	0	0	0	0	0
6	0	1	1	0	0	0	0	0	0	0	0	0	0	0
6	0	1	1	0	0	0	0	0	0	0	0	0	0	0
6	0	1	1	0	0	0	0	0	0	0	0	0	0	0
6	0	1	1	0	0	0	0	0	0	0	0	0	0	0
6	0	1	1	0	0	0	0	0	0	0	0	0	0	0
6	0	1	1	0	0	0	0	0	0	0	0	0	0	0
6	0	1	1	0	0	0	0	0	0	0	0	0	0	0
6	0	1	1	0	0	0	0	0	0	0	0	0	0	0
6	0	1	1	0	0	0	0	0	0	0	0	0	0	0
6	0	1	1	0	0	0	0	0	0	0	0	0	0	0
6	0	1	1	0	0	0	0	0	0	0	0	0	0	0
6	0	1	1	0	0	0	0	0	0	0	0	0	0	0
6	0	1	1	0	0	0	0	0	0	0	0	0	0	0
6	0	1	1	0	0	0	0	0	0	0	0	0	0	0
6	0	1	1	0	0	0	0	0	0	0	0	0	0	0
6	0	1	1	0	0	0	0	0	0	0	0	0	0	0
6	0	1	1	0	0	0	0	0	0	0	0	0	0	0
6	0	1	1	0	0	0	0	0	0	0	0	0	0	0
6	0	1	1	0	0	0	0	0	0	0	0	0	0	0
6	0	1	1	0	0	0	0	0	0	0	0	0	0	0
6	0	1	1	0	0	0	0	0	0	0	0	0	0	0
6	0	1	1	0	0	0	0	0	0	0	0	0	0	0
6	0	1	1	0	0	0	0	0	0	0	0	0	0	0
6	0	1	1	0	0	0	0	0	0	0	0	0	0	0
6	0	1	1	0	0	0	0	0	0	0	0	0	0	0
6	0	1	1	0	0	0	0	0	0	0	0	0	0	0
6	0	1	1	0	0	0	0	0	0	0	0	0	0	0
6	0	1	1	0	0	0	0	0	0	0	0	0	0	0
6	0	1	1	0	0	0	0	0	0	0	0	0	0	0
6	0	1	1	0	0	0	0	0	0	0	0	0	0	0
6	0	1	1	0	0	0	0	0	0	0	0	0	0	0
6	0	1	1	0	0	0	0	0	0	0	0	0	0	0
6	0	1	1	0	0	0	0	0	0	0	0	0	0	0
6	0	1	1	0	0	0	0	0	0	0	0	0	0	0
6	0	1	1	0	0	0	0	0	0	0	0	0	0	0
6	0	1	1	0	0	0	0	0	0	0	0	0	0	0
6	0	1	1	0	0	0	0	0	0	0	0	0	0	0
6	0	1	1	0	0	0	0	0	0	0	0	0	0	0
6	0	1	1	0	0	0	0	0	0	0	0	0	0	0
6	0	1	1	0	0	0	0	0	0	0	0	0	0	0
6	0	1	1	0	0	0	0	0	0	0	0	0	0	0
6	0	1	1	0	0	0	0	0	0	0	0	0	0	0
6	0	1	1	0	0	0	0	0	0	0	0	0	0	0
6	0	1	1	0	0	0	0	0	0	0	0	0	0	0
6	0	1	1	0	0	0	0	0	0	0	0	0	0	0
6	0	1	1	0	0	0	0	0	0	0	0	0	0	0
6	0	1	1	0	0	0	0	0	0	0	0	0	0	0
6	0	1	1	0	0	0	0	0	0	0	0	0	0	0
6	0	1	1	0	0	0	0	0	0	0	0	0	0	0
6	0	1	1	0	0	0	0	0	0	0	0	0	0	0
6	0	1	1	0	0	0	0	0	0	0	0	0	0	0
6	0	1	1	0	0	0	0	0	0	0	0	0	0	0
6	0	1	1	0	0	0	0	0	0	0	0	0	0	0
6	0	1	1	0	0	0	0	0	0	0	0	0	0	0
6	0	1	1	0	0	0	0	0	0	0	0	0	0	0
6	0	1	1	0	0	0	0	0	0	0	0	0	0	0
6	0	1	1	0	0	0	0	0	0	0	0	0	0	0
6	0	1	1	0	0	0	0	0	0	0	0	0	0	0
6	0	1	1	0	0	0	0	0	0	0	0	0	0	0
6	0	1	1	0	0	0	0	0	0	0	0	0	0	0
6	0	1	1	0	0	0	0	0	0	0	0	0	0	0
6	0	1	1	0	0	0	0	0	0	0	0	0	0	0
6	0	1	1	0	0	0	0	0	0	0	0	0	0	0
6	0	1	1	0	0	0	0	0	0	0	0	0	0	0
6	0	1	1	0	0	0	0	0	0	0	0	0	0	0
6	0	1	1	0	0	0	0	0	0	0	0	0	0	0
6	0	1	1	0	0	0	0	0	0	0	0	0	0	0
6	0	1	1	0	0	0	0	0	0	0	0	0	0	0
6	0	1	1	0	0	0	0	0	0	0	0	0	0	0
6	0	1	1	0	0	0	0	0	0	0	0	0	0	0
6	0	1	1	0	0	0	0	0	0	0	0	0	0	0
6	0	1	1	0	0	0	0	0	0	0	0	0	0	0
6	0	1	1	0	0	0	0	0	0	0	0	0	0	0
6	0	1	1	0	0	0	0	0	0	0	0	0	0	0
6	0	1	1	0	0	0	0	0	0	0	0	0	0	0
6	0	1	1	0	0	0	0	0	0	0	0	0	0	0
6	0	1	1	0	0	0	0	0	0	0	0	0	0	0
6	0	1	1	0	0	0	0	0	0	0	0	0	0	0
6	0	1	1	0	0	0	0	0	0	0	0	0	0	0
6	0	1	1	0	0	0	0	0	0	0	0	0	0	0
6	0	1	1	0	0	0	0	0	0	0	0	0	0	0
6	0	1	1	0	0	0	0	0	0	0	0	0	0	0
6	0	1	1	0	0	0	0	0	0	0	0	0	0	0
6	0	1	1	0	0	0	0	0	0	0	0	0	0	0
6	0	1	1	0	0	0	0	0	0	0	0	0	0	0
6	0	1	1	0	0	0	0	0	0	0	0	0	0	0
6	0	1	1	0	0	0	0	0	0	0	0	0	0	0
6	0	1	1	0	0	0	0	0	0	0	0	0	0	0
6	0	1	1	0	0	0	0	0	0	0	0	0	0	0
6	0	1	1	0	0	0	0	0	0	0	0	0	0	0
6	0	1	1	0	0	0	0	0	0	0	0	0	0	0
6	0	1	1	0	0	0	0	0	0	0	0	0	0	0
6	0	1	1	0	0	0	0	0	0	0	0	0	0	0
6	0	1	1	0	0	0	0	0	0	0	0	0	0	0
6	0	1	1	0	0	0	0	0	0	0	0	0	0	0
6	0	1	1	0	0	0	0	0	0	0	0	0	0	0
6	0	1	1	0	0	0	0	0	0	0	0	0	0	0
6	0	1	1	0	0	0	0	0	0	0	0	0	0	0
6	0	1	1	0	0	0	0	0	0	0	0	0	0	0
6	0	1	1	0	0	0	0	0	0	0	0	0	0	0
6	0	1	1	0	0	0	0	0	0	0	0	0	0	0
6	0	1	1	0	0	0	0	0	0	0	0	0	0	0
6	0	1	1	0	0	0	0	0	0	0	0	0	0	0
6	0	1	1	0	0	0	0	0	0	0	0	0	0	0
6	0	1	1	0	0	0	0	0	0	0	0	0	0	0
6	0	1	1	0	0	0	0	0	0	0	0	0	0	0
6	0	1	1	0	0	0	0	0	0	0	0	0	0	0
6	0	1	1	0	0	0	0	0	0	0	0	0	0	0
6	0	1	1	0	0	0	0	0	0	0	0	0	0	0
6	0	1	1	0	0	0	0	0	0	0	0	0	0	0
6	0	1	1	0	0	0	0	0	0	0	0	0	0	0
6	0	1	1	0	0	0	0	0	0	0	0	0	0	0
6	0	1	1	0	0	0	0	0	0	0	0	0	0	0
6	0	1	1	0	0	0	0	0	0	0	0	0	0	0
6	0	1	1	0	0	0	0	0	0	0	0	0	0	0
6	0	1	1	0	0	0	0	0	0	0	0	0	0	0
6	0	1	1	0	0	0	0	0	0	0	0	0	0	0
6	0	1	1	0	0	0	0	0	0	0	0	0	0	0
6	0	1	1	0	0	0	0	0	0	0	0	0	0	0
6	0	1	1	0	0	0	0	0	0	0	0	0	0	0
6	0	1	1	0	0	0	0	0	0	0	0	0	0	0
6	0	1	1	0	0	0	0	0	0	0	0	0	0	0
6	0	1	1	0	0	0	0	0	0	0	0	0	0	0
6	0	1	1	0	0	0	0	0	0	0	0	0	0	0
6	0	1	1	0	0	0	0	0	0	0	0	0	0	0
6	0	1	1	0	0	0	0	0	0	0	0	0	0	0
6	0	1	1	0	0	0	0	0	0	0	0	0	0	0
6	0	1	1	0	0	0	0	0	0	0	0	0	0	0
6	0	1	1	0	0	0	0	0	0	0	0	0	0	0
6	0	1	1	0	0	0	0	0	0	0	0	0	0	0
6	0	1	1	0	0	0	0	0	0	0	0	0	0	0
6	0	1	1	0	0	0	0	0	0	0	0	0	0	0
6	0	1	1	0	0	0	0	0	0	0	0	0	0	0
6	0	1	1	0	0	0	0	0	0	0	0	0	0	0
6	0	1	1	0	0	0	0	0	0	0	0	0	0	0
6	0	1	1	0	0	0	0	0	0	0	0	0	0	0
6	0	1	1	0	0	0	0	0	0	0	0	0	0	0
6	0	1	1	0	0	0	0	0	0	0	0	0	0	0
6	0	1	1	0	0	0	0	0	0	0	0	0	0	0
6	0	1	1	0	0	0	0	0	0	0	0	0	0	0
6	0	1	1	0	0	0	0	0	0	0	0	0	0	0
6	0	1	1	0	0	0	0	0	0	0	0	0	0	0
6	0	1	1	0	0	0	0	0	0	0	0	0	0	0
6	0	1	1	0	0	0	0	0	0	0	0	0	0	0
6	0	1	1	0	0	0	0	0	0	0	0	0	0	0
6	0	1	1	0	0	0	0	0	0	0	0	0	0	0
6	0	1	1	0	0	0	0	0	0	0	0	0	0	0
6	0	1	1	0	0	0	0	0	0	0	0	0	0	0
6	0	1	1	0	0	0	0	0	0	0	0	0	0	0
6	0	1	1	0	0	0	0	0	0	0	0	0	0	0
6	0	1	1	0	0	0	0	0	0	0	0	0	0	0
6	0	1	1	0	0	0	0	0	0	0	0	0	0	0
6	0	1	1	0	0	0	0	0	0	0	0	0	0	0
6	0	1	1	0	0	0	0	0	0	0	0	0	0	0
6	0	1	1	0	0	0	0	0	0	0	0	0	0	0
6	0	1	1	0	0	0	0	0	0	0	0	0	0	0
6	0	1	1	0	0	0	0	0	0	0	0	0	0	0
6	0	1	1	0	0	0	0	0	0	0	0	0	0	0
6	0	1	1	0	0	0	0	0	0	0	0	0	0	0
6	0	1	1	0	0	0	0	0	0	0	0	0	0	0
6	0	1	1	0	0	0	0	0	0	0	0	0	0	0
6	0	1	1	0	0	0	0	0	0	0	0	0	0	0
6	0	1	1	0	0	0	0	0	0	0	0	0	0	0
6	0	1	1	0	0	0	0	0	0	0	0	0	0	0
6	0	1	1	0	0	0	0	0	0	0	0	0	0	0
6	0	1	1	0	0	0	0	0	0	0	0	0	0	0
6	0	1	1	0	0	0	0	0	0	0	0	0	0	0
6	0	1	1	0	0	0	0	0	0	0	0	0	0	0
6	0	1	1	0	0	0	0	0	0	0	0	0	0	0
6	0	1	1	0	0	0	0	0	0	0	0	0	0	0
6	0	1	1	0	0	0	0	0	0	0	0	0	0	0
6	0	1	1	0	0	0	0	0	0	0	0	0	0	0
6	0	1	1	0	0	0	0	0	0	0	0	0	0	0
6	0	1	1	0	0	0	0	0	0	0	0	0	0	0
6	0	1	1	0	0	0	0	0	0	0	0	0	0	0
6	0	1	1	0	0	0	0	0	0	0	0	0	0	0
6	0	1	1	0	0	0	0	0	0	0	0	0	0	0
6	0	1	1	0	0	0	0	0	0	0	0	0	0	0
6	0	1	1	0	0	0	0	0	0	0	0	0	0	0
6	0	1	1	0	0	0	0	0	0	0	0	0	0	0
6	0	1	1	0	0	0	0	0	0	0	0	0	0	0
6	0	1	1	0	0	0	0	0	0	0	0	0	0	0
6	0	1	1	0	0	0	0	0	0	0	0	0	0	0
6	0	1	1	0	0	0	0	0	0	0	0	0	0	0
6	0	1	1	0	0	0	0	0	0	0	0	0	0	0
6	0	1	1	0	0	0	0	0	0	0	0	0	0	0
6	0	1	1	0	0	0	0	0	0	0	0	0	0	0
6	0	1	1	0	0	0	0	0	0	0	0	0	0	0
6	0	1	1	0	0	0	0	0	0	0	0	0	0	0
6	0	1	1	0	0	0	0	0	0	0	0	0	0	0
6	0	1	1	0	0	0	0	0	0	0	0	0	0	0
6	0	1	1	0	0	0	0	0	0	0	0	0	0	0
6	0	1	1	0	0	0	0	0	0	0	0	0	0	0
6	0	1	1	0	0	0	0	0	0	0	0	0	0	0
6	0	1	1	0	0	0	0	0	0	0	0	0	0	0
6	0	1	1	0	0	0	0	0	0	0	0	0	0	0
6	0	1	1	0	0	0	0	0	0	0	0	0	0	0
6	0	1	1	0	0	0	0	0	0	0	0	0	0	0
6	0	1	1	0	0	0	0	0	0	0	0	0	0	0
6	0	1	1	0	0	0	0	0	0	0	0	0	0	0
6	0	1	1	0	0	0	0	0	0	0	0	0	0	0
6	0	1	1	0	0	0	0	0	0	0	0	0	0	0
6	0	1	1	0	0	0	0	0	0	0	0	0	0	0
6	0	1	1	0	0	0	0	0	0	0	0	0	0	0
6	0	1	1	0	0	0	0	0	0	0	0	0	0	0
6	0	1	1	0	0	0	0	0	0	0	0	0	0	0
6	0	1	1	0	0	0	0	0	0	0	0	0	0	0
6	0	1	1	0	0	0	0	0	0	0	0	0	0	0
6	0	1	1	0	0	0	0	0	0	0	0	0	0	0
6	0	1	1	0	0	0	0	0	0	0	0	0	0	0
6	0	1	1	0	0	0	0	0	0	0	0	0	0	0
6	0	1	1	0	0	0	0	0	0	0	0	0	0	0
6	0	1	1	0	0	0	0	0	0	0	0	0	0	0
6	0	1	1	0	0	0	0	0	0	0	0	0	0	0
6	0	1	1	0	0	0	0	0	0	0	0	0	0	0
6	0	1	1	0	0	0	0	0	0	0	0	0	0	0
6	0	1	1	0	0	0	0	0	0	0	0	0	0	0
6	0	1	1	0	0	0	0	0	0	0	0	0	0	0
6	0	1	1	0	0	0	0	0	0	0	0	0	0	0
6	0	1	1	0	0	0	0	0	0	0	0	0	0	0
6	0	1	1	0	0	0	0	0	0	0	0	0	0	0
6	0	1	1	0	0	0	0	0	0	0	0	0	0	0
6	0	1	1	0	0	0	0	0	0	0	0	0	0	0
6	0	1	1	0	0	0	0	0	0	0	0	0	0	0
6	0	1	1	0	0	0	0	0	0	0	0	0	0	0
6	0	1	1	0	0	0	0	0	0	0	0	0	0	0
6	0	1	1	0	0	0	0	0	0	0	0	0	0	0
6	0	1	1	0	0	0	0	0	0	0	0	0	0	0
6	0	1	1	0	0	0	0	0	0	0	0	0	0	0
6	0	1	1	0	0	0	0	0	0	0	0	0	0	0
6	0	1	1	0	0	0	0	0	0	0	0	0	0	0
6	0	1	1	0	0	0	0	0	0	0	0	0	0	0
6	0	1	1	0	0	0	0	0	0	0	0	0	0	0
6	0	1	1	0	0	0	0	0	0	0	0	0	0	0
6	0	1	1	0	0	0	0	0	0	0	0	0	0	0
6	0	1	1	0	0	0	0	0	0	0	0	0	0	0
6	0	1	1	0	0	0	0	0	0	0	0	0	0	0
6	0	1	1	0	0	0	0	0	0	0	0	0	0	0
6	0	1	1	0	0	0	0	0	0	0	0	0	0	0
6	0	1	1	0	0	0	0	0	0	0	0	0	0	0
6	0	1	1	0	0	0	0	0	0	0	0	0	0	0
6	0	1	1	0	0	0	0	0	0	0	0	0	0	0
6	0	1	1	0	0	0	0	0	0	0	0	0	0	0
6	0	1	1	0	0	0	0	0	0	0	0	0	0	0
6	0	1	1	0	0	0	0	0	0	0	0	0	0	0
6	0	1	1	0	0	0	0	0	0	0	0	0	0	0
6	0	1	1	0	0	0	0	0	0	0	0	0	0	0
6	0	1	1	0	0	0	0	0	0	0	0	0	0	0
6	0	1	1	0	0	0	0	0	0	0	0	0	0	0
6	0	1	1	0	0	0	0	0	0	0	0	0	0	0
6	0	1	1	0	0	0	0	0	0	0	0	0	0	0
6	0	1	1	0	0	0	0	0	0	0	0	0	0	0
6	0	1	1	0	0	0	0	0	0	0	0	0	0	0
6	0	1	1	0	0	0	0	0	0	0	0	0	0	0
6	0	1	1	0	0	0	0	0	0	0	0	0	0	0
6	0	1	1	0	0	0	0	0	0	0	0	0	0	0
6	0	1	1	0	0	0	0	0	0	0	0	0	0	0
6	0	1	1	0	0	0	0	0	0	0	0	0	0	0
6	0	1	1	0	0	0	0	0	0	0	0	0	0	0
6	0	1	1	0	0	0	0	0	0	0	0	0	0	0
6	0	1	1	0	0	0	0	0	0	0	0	0	0	0
6	0	1	1	0	0	0	0	0	0	0	0	0	0	0
6	0	1	1	0	0	0	0	0	0	0	0	0	0	0
6	0	1	1	0	0	0	0	0	0	0	0	0	0	0
6	0	1	1	0	0	0	0	0	0	0	0	0	0	0
6	0	1	1	0	0	0	0	0	0	0	0	0	0	0
6	0	1	1	0	0	0	0	0	0	0	0	0	0	0
6	0	1	1	0	0	0	0	0	0	0	0	0	0	0
6	0	1	1	0	0	0	0	0	0	0	0	0	0	0
6	0	1	1	0	0	0	0	0	0	0	0	0	0	0
6	0	1	1	0	0	0	0	0	0	0	0	0	0	0
6	0	1	1	0	0	0	0	0	0	0	0	0	0	0
6	0	1	1	0	0	0	0	0	0	0	0	0	0	0
6	0	1	1	0	0	0	0	0	0	0	0	0	0	0
6	0	1	1	0	0	0	0	0	0	0	0	0	0	0
6	0	1	1	0	0	0	0	0	0	0	0	0	0	0
6	0	1	1	0	0	0	0	0	0	0	0	0	0	0
6	0	1	1	0	0	0	0	0	0	0	0	0	0	0
6	0	1	1	0	0	0	0	0	0	0	0	0	0	0
6	0	1	1	0	0	0	0	0	0	0	0	0	0	0
6	0	1	1	0	0	0	0	0	0	0	0	0	0	0
6	0	1	1	0	0	0	0	0	0	0	0	0	0	0
6	0	1	1	0	0	0	0	0	0	0	0	0	0	0
6	0	1	1	0	0	0	0	0	0	0	0	0	0	0
6	0	1	1	0	0	0	0	0	0	0	0	0	0	0
6	0	1	1	0	0	0	0	0	0	0	0	0	0	0
6	0	1	1	0	0	0	0	0	0	0	0	0	0	0
6	0	1	1	0	0	0	0	0	0	0	0	0	0	0
6	0	1	1	0	0	0	0	0	0	0	0	0	0	0
6	0	1	1	0	0	0	0	0	0	0	0	0	0	0
6	0	1	1	0	0	0	0	0	0	0	0	0	0	0
6	0	1	1	0	0	0	0	0	0	0	0	0	0	0
6	0	1	1	0	0	0	0	0	0	0	0	0	0	0
6	0	1	1	0	0	0	0	0	0	0	0	0	0	0
6	0	1	1	0	0	0	0	0	0	0	0	0	0	0
6	0	1	1	0	0	0	0	0	0	0	0	0	0	0
6	0	1	1	0	0	0	0	0	0	0	0	0	0	0
6	0	1	1	0	0	0	0	0	0	0	0	0	0	0
6	0	1	1	0	0	0	0	0	0	0	0	0	0	0
6	0	1	1	0	0	0	0	0	0	0	0	0	0	0
6	0	1	1	0	0	0	0	0	0	0	0	0	0	0
6	0	1	1	0	0	0	0	0	0	0	0	0	0	0
6	0	1	1	0	0	0	0	0	0	0	0	0	0	0
6	0	1	1	0	0	0	0	0	0	0	0	0	0	0
6	0	1	1	0	0	0	0	0	0	0	0	0	0	0
6	0	1	1	0	0	0	0	0	0	0	0	0	0	0
6	0	1	1	0	0	0	0	0	0	0	0	0	0	0
6	0	1	1	0	0	0	0	0	0	0	0	0	0	0
6	0	1	1	0	0	0	0	0	0	0	0	0	0	0
6	0	1	1	0	0	0	0	0	0	0	0	0	0	0
6	0	1	1	0	0	0	0	0	0	0	0	0	0	0
6	0	1	1	0	0	0	0	0	0	0	0	0	0	0
6	0	1	1	0	0	0	0	0	0	0	0	0	0	0
6	0	1	1	0	0	0	0	0	0	0	0	0	0	0
6	0	1	1	0	0	0	0	0	0	0	0	0	0	0
6	0	1	1	0	0	0	0	0	0	0	0	0	0	0
6	0	1	1	0	0	0	0	0	0	0	0	0	0	0
6	0	1	1	0	0	0	0	0	0	0	0	0	0	0
6	0	1	1	0	0	0	0	0	0	0	0	0	0	0
6	0	1	1	0	0	0	0	0	0	0	0	0	0	0
6	0	1	1	0	0	0	0	0	0	0	0	0	0	0
6	0	1	1	0	0	0	0	0	0	0	0	0	0	0
6	0	1	1	0	0	0	0	0	0	0	0	0	0	0
6	0	1	1	0	0	0	0	0	0	0	0	0	0	0
6	0	1	1	0	0	0	0	0	0	0	0	0	0	0
6	0	1	1	0	0	0	0	0	0	0	0	0	0	0
6	0	1	1	0	0	0	0	0	0	0	0	0	0	0
6	0	1	1	0	0	0	0	0	0	0	0	0	0	0
6	0	1	1	0	0	0	0	0	0	0	0	0	0	0
6	0	1	1	0	0	0	0	0	0	0	0	0	0	0
6	0	1	1	0	0	0	0	0	0	0	0	0	0	0
6	0	1	1	0	0	0	0	0	0	0	0	0	0	0
6	0	1	1	0	0	0	0	0	0	0	0	0	0	0
6	0	1	1	0	0	0	0	0	0	0	0	0	0	0
6	0	1	1	0	0	0	0	0	0	0	0	0	0	0
6	0	1	1	0	0	0	0	0	0	0	0	0	0	0
6	0	1	1	0	0	0	0	0	0	0	0	0	0	0
6	0	1	1	0	0	0	0	0	0	0	0	0	0	0
6	0	1	1	0	0	0	0	0	0	0	0	0	0	0
6	0	1	1	0	0	0	0	0	0	0	0	0	0	0
6	0	1	1	0	0	0	0	0	0	0	0	0	0	0
6	0	1	1	0	0	0	0	0	0	0	0	0	0	0
6	0	1	1	0	0	0	0	0	0	0	0	0	0	0
6	0	1	1	0	0	0	0	0	0	0	0	0	0	0
6	0	1	1	0	0	0	0	0	0	0	0	0	0	0
6	0	1	1	0	0	0	0	0	0	0	0	0	0	0
6	0	1	1	0	0	0	0	0	0	0	0	0	0	0
6	0	1	1	0	0	0	0	0	0	0	0	0	0	0
6	0	1	1	0	0	0	0	0	0	0	0	0	0	0
6	0	1	1	0	0	0	0	0	0	0	0	0	0	0
6	0	1	1	0	0	0	0	0	0	0	0	0	0	0
6	0	1	1	0	0	0	0	0	0	0	0	0	0	0
6	0	1	1	0	0	0	0	0	0	0	0	0	0	0
6	0	1	1	0	0	0	0	0	0	0	0	0	0	0
6	0	1	1	0	0	0	0	0	0	0	0	0	0	0
6	0	1	1	0	0	0	0	0	0	0	0	0	0	0
6	0	1	1	0	0	0	0	0	0	0	0	0	0	0
6	0	1	1	0	0	0	0	0	0	0	0	0	0	0
6	0	1	1	0	0	0	0	0	0	0	0	0	0	0
6	0	1	1	0	0	0	0	0	0	0	0	0	0	0
6	0	1	1	0	0	0	0	0	0	0	0	0	0	0
6	0	1	1	0	0	0	0	0	0	0	0	0	0	0
6	0	1	1	0	0	0	0	0	0	0	0	0	0	0
6	0	1	1	0	0	0	0	0	0	0	0	0	0	0
6	0	1	1	0	0	0	0	0	0	0	0	0	0	0
6	0	1	1	0	0	0	0	0	0	0	0	0	0	0
6	0	1	1	0	0	0	0	0	0	0	0	0	0	0
6	0	1	1	0	0	0	0	0	0	0	0	0	0	0
6	0	1	1	0	0	0	0	0	0	0	0	0	0	0
6	0	1	1	0	0	0	0	0	0	0	0	0	0	0
6	0	1	1	0	0	0	0	0	0	0	0	0	0	0
6	0	1	1	0	0	0	0	0	0	0	0	0	0	0
6	0	1	1	0	0	0	0	0	0	0	0	0	0	0
6	0	1	1	0	0	0	0	0	0	0	0	0	0	0
6	0	1	1	0	0	0	0	0	0	0	0	0	0	0
6	0	1	1	0	0	0	0	0	0	0	0	0	0	0
6	0	1	1	0	0	0	0	0	0	0	0	0	0	0
6	0	1	1	0	0	0	0	0	0	0	0	0	0	0
6	0	1	1	0	0	0	0	0	0	0	0	0	0	0
6	0	1	1	0	0	0	0	0	0	0	0	0	0	0
6	0	1	1	0	0	0	0	0	0	0	0	0	0	0
6	0	1	1	0	0	0	0	0	0	0	0	0	0	0
6	0	1	1	0	0	0	0	0	0	0	0	0	0	0
6	0	1	1	0	0	0	0	0	0	0	0	0	0	0
6	0	1	1	0	0	0	0	0	0	0	0	0	0	0
6	0	1	1	0	0	0	0	0	0	0	0	0	0	0
6	0	1	1	0	0	0	0	0	0	0	0	0	0	0
6	0	1	1	0	0	0	0	0	0	0	0	0	0	0
6	0	1	1	0	0	0	0	0	0	0	0	0	0	0
6	0	1	1	0	0	0	0	0	0	0	0	0	0	0
6	0	1	1	0	0	0	0	0	0	0	0	0	0	0
6	0	1	1	0	0	0	0	0	0	0	0	0	0	0
6	0	1	1	0	0	0	0	0	0	0	0	0	0	0
6	0	1	1	0	0	0	0	0	0	0	0	0	0	0
6	0	1	1	0	0	0	0	0	0	0	0	0	0	0
6	0	1	1	0	0	0	0	0	0	0	0	0	0	0
6	0	1	1	0	0	0	0	0	0	0	0	0	0	0
12	0	1	1	0	0	0	0	0	0	0	0	0	0	0
12	0	1	1	0	0	0	0	0	0	0	0	0	0	0
12	0	1	1	0	0	0	0	0	0	0	0	0	0	0
12	0	1	1	0	0	0	0	0	0	0	0	0	0	0
12	0	1	1	0	0	0	0	0	0	0	0	0	0	0
12	0	1	1	0	0	0	0	0	0	0	0	0	0	0
12	0	1	1	0	0	0	0	0	0	0	0	0	0	0
12	0	1	1	0	0	0	0	0	0	0	0	0	0	0
12	0	1	1	0	0	0	0	0	0	0	0	0	0	0
12	0	1	1	0	0	0	0	0	0	0	0	0	0	0
12	0	1	1	0	0	0	0	0	0	0	0	0	0	0
12	0	1	1	0	0	0	0	0	0	0	0	0	0	0
12	0	1	1	0	0	0	0	0	0	0	0	0	0	0
12	0	1	1	0	0	0	0	0	0	0	0	0	0	0
12	0	1	1	0	0	0	0	0	0	0	0	0	0	0
12	0	1	1	0	0	0	0	0	0	0	0	0	0	0
12	0	1	1	0	0	0	0	0	0	0	0	0	0	0
12	0	1	1	0	0	0	0	0	0	0	0	0	0	0
12	0	1	1	0	0	0	0	0	0	0	0	0	0	0
12	0	1	1	0	0	0	0	0	0	0	0	0	0	0
12	0	1	1	0	0	0	0	0	0	0	0	0	0	0
12	0	1	1	0	0	0	0	0	0	0	0	0	0	0
12	0	1	1	0	0	0	0	0	0	0	0	0	0	0
12	0	1	1	0	0	0	0	0	0	0	0	0	0	0
12	0	1	1	0	0	0	0	0	0	0	0	0	0	0
12	0	1	1	0	0	0	0	0	0	0	0	0	0	0
12	0	1	1	0	0	0	0	0	0	0	0	0	0	0
12	0	1	1	0	0	0	0	0	0	0	0	0	0	0
12	0	1	1	0	0	0	0	0	0	0	0	0	0	0
12	0	1	1	0	0	0	0	0	0	0	0	0	0	0
12	0	1	1	0	0	0	0	0	0	0	0	0	0	0
12	0	1	1	0	0	0	0	0	0	0	0	0	0	0
12	0	1	1	0	0	0	0	0	0	0	0	0	0	0
12	0	1	1	0	0	0	0	0	0	0	0	0	0	0
12	0	1	1	0	0	0	0	0	0	0	0	0	0	0
12	0	1	1	0	0	0	0	0	0	0	0	0	0	0
12	0	1	1	0	0	0	0	0	0	0	0	0	0	0
12	0	1	1	0	0	0	0	0	0	0	0	0	0	0
12	0	1	1	0	0	0	0	0	0	0	0	0	0	0
12	0	1	1	0	0	0	0	0	0	0	0	0	0	0
12	0	1	1	0	0	0	0	0	0	0	0	0	0	0
12	0	1	1	0	0	0	0	0	0	0	0	0	0	0
12	0	1	1	0	0	0	0	0	0	0	0	0	0	0
12	0	1	1	0	0	0	0	0	0	0	0	0	0	0
12	0	1	1	0	0	0	0	0	0	0	0	0	0	0
12	0	1	1	0	0	0	0	0	0	0	0	0	0	0
12	0	1	1	0	0	0	0	0	0	0	0	0	0	0
12	0	1	1	0	0	0	0	0	0	0	0	0	0	0
12	0	1	1	0	0	0	0	0	0	0	0	0	0	0
12	0	1	1	0	0	0	0	0	0	0	0	0	0	0
12	0	1	1	0	0	0	0	0	0	0	0	0	0	0
12	0	1	1	0	0	0	0	0	0	0	0	0	0	0
12	0	1	1	0	0	0	0	0	0	0	0	0	0	0
12	0	1	1	0	0	0	0	0	0	0	0	0	0	0
12	0	1	1	0	0	0	0	0	0	0	0	0	0	0
12	0	1	1	0	0	0	0	0	0	0	0	0	0	0
12	0	1	1	0	0	0	0	0	0	0	0	0	0	0
12	0	1	1	0	0	0	0	0	0	0	0	0	0	0
12	0	1	1	0	0	0	0	0	0	0	0	0	0	0
12	0	1	1	0	0	0	0	0	0	0	0	0	0	0
12	0	1	1	0	0	0	0	0	0	0	0	0	0	0
12	0	1	1	0	0	0	0	0	0	0	0	0	0	0
12	0	1	1	0	0	0	0	0	0	0	0	0	0	0
12	0	1	1	0	0	0	0	0	0	0	0	0	0	0
12	0	1	1	0	0	0	0	0	0	0	0	0	0	0
12	0	1	1	0	0	0	0	0	0	0	0	0	0	0
12	0	1	1	0	0	0	0	0	0	0	0	0	0	0
12	0	1	1	0	0	0	0	0	0	0	0	0	0	0
12	0	1	1	0	0	0	0	0	0	0	0	0	0	0
12	0	1	1	0	0	0	0	0	0	0	0	0	0	0
12	0	1	1	0	0	0	0	0	0	0	0	0	0	0
12	0	1	1	0	0	0	0	0	0	0	0	0	0	0
12	0	1	1	0	0	0	0	0	0	0	0	0	0	0
12	0	1	1	0	0	0	0	0	0	0	0	0	0	0
12	0	1	1	0	0	0	0	0	0	0	0	0	0	0
12	0	1	1	0	0	0	0	0	0	0	0	0	0	0
12	0	1	1	0	0	0	0	0	0	0	0	0	0	0
12	0	1	1	0	0	0	0	0	0	0	0	0	0	0
12	0	1	1	0	0	0	0	0	0	0	0	0	0	0
12	0	1	1	0	0	0	0	0	0	0	0	0	0	0
12	0	1	1	0	0	0	0	0	0	0	0	0	0	0
12	0	1	1	0	0	0	0	0	0	0	0	0	0	0
12	0	1	1	0	0	0	0	0	0	0	0	0	0	0
12	0	1	1	0	0	0	0	0	0	0	0	0	0	0
12	0	1	1	0	0	0	0	0	0	0	0	0	0	0
12	0	1	1	0	0	0	0	0	0	0	0	0	0	0
12	0	1	1	0	0	0	0	0	0	0	0	0	0	0
12	0	1	1	0	0	0	0	0	0	0	0	0	0	0
12	0	1	1	0	0	0	0	0	0	0	0	0	0	0
12	0	1	1	0	0	0	0	0	0	0	0	0	0	0
12	0	1	1	0	0	0	0	0	0	0	0	0	0	0
12	0	1	1	0	0	0	0	0	0	0	0	0	0	0
12	0	1	1	0	0	0	0	0	0	0	0	0	0	0
12	0	1	1	0	0	0	0	0	0	0	0	0	0	0
12	0	1	1	0	0	0	0	0	0	0	0	0	0	0
12	0	1	1	0	0	0	0	0	0	0	0	0	0	0
12	0	1	1	0	0	0	0	0	0	0	0	0	0	0
12	0	1	1	0	0	0	0	0	0	0	0	0	0	0
12	0	1	1	0	0	0	0	0	0	0	0	0	0	0
12	0	1	1	0	0	0	0	0	0	0	0	0	0	0
12	0	1	1	0	0	0	0	0	0	0	0	0	0	0
12	0	1	1	0	0	0	0	0	0	0	0	0	0	0
12	0	1	1	0	0	0	0	0	0	0	0	0	0	0
12	0	1	1	0	0	0	0	0	0	0	0	0	0	0
12	0	1	1	0	0	0	0	0	0	0	0	0	0	0
12	0	1	1	0	0	0	0	0	0	0	0	0	0	0
12	0	1	1	0	0	0	0	0	0	0	0	0	0	0
12	0	1	1	0	0	0	0	0	0	0	0	0	0	0
12	0	1	1	0	0	0	0	0	0	0	0	0	0	0
12	0	1	1	0	0	0	0	0	0	0	0	0	0	0
12	0	1	1	0	0	0	0	0	0	0	0	0	0	0
12	0	1	1	0	0	0	0	0	0	0	0	0	0	0
12	0	1	1	0	0	0	0	0	0	0	0	0	0	0
12	0	1	1	0	0	0	0	0	0	0	0	0	0	0
12	0	1	1	0	0	0	0	0	0	0	0	0	0	0
12	0	1	1	0	0	0	0	0	0	0	0	0	0	0
12	0	1	1	0	0	0	0	0	0	0	0	0	0	0
12	0	1	1	0	0	0	0	0	0	0	0	0	0	0
12	0	1	1	0	0	0	0	0	0	0	0	0	0	0
12	0	1	1	0	0	0	0	0	0	0	0	0	0	0
12	0	1	1	0	0	0	0	0	0	0	0	0	0	0
12	0	1	1	0	0	0	0	0	0	0	0	0	0	0
12	0	1	1	0	0	0	0	0	0	0	0	0	0	0
12	0	1	1	0	0	0	0	0	0	0	0	0	0	0
12	0	1	1	0	0	0	0	0	0	0	0	0	0	0
12	0	1	1	0	0	0	0	0	0	0	0	0	0	0
12	0	1	1	0	0	0	0	0	0	0	0	0	0	0
12	0	1	1	0	0	0	0	0	0	0	0	0	0	0
12	0	1	1	0	0	0	0	0	0	0	0	0	0	0
12	0	1	1	0	0	0	0	0	0	0	0	0	0	0
12	0	1	1	0	0	0	0	0	0	0	0	0	0	0
12	0	1	1	0	0	0	0	0	0	0	0	0	0	0
12	0	1	1	0	0	0	0	0	0	0	0	0	0	0
12	0	1	1	0	0	0	0	0	0	0	0	0	0	0
12	0	1	1	0	0	0	0	0	0	0	0	0	0	0
12	0	1	1	0	0	0	0	0	0	0	0	0	0	0
12	0	1	1	0	0	0	0	0	0	0	0	0	0	0
12	0	1	1	0	0	0	0	0	0	0	0	0	0	0
12	0	1	1	0	0	0	0	0	0	0	0	0	0	0
28.4	0	1	1	0	0	0	0	0	0	0	0	0	0	0
28.4	0	1	1	0	0	0	0	0	0	0	0	0	0	0
28.4	0	1	1	0	0	0	0	0	0	0	0	0	0	0
28.4	0	1	1	0	0	0	0	0	0	0	0	0	0	0
28.4	0	1	1	0	0	0	0	0	0	0	0	0	0	0
28.4	0	1	1	0	0	0	0	0	0	0	0	0	0	0
28.4	0	1	1	0	0	0	0	0	0	0	0	0	0	0
28.4	0	1	1	0	0	0	0	0	0	0	0	0	0	0
28.4	0	1	1	0	0	0	0	0	0	0	0	0	0	0
28.4	0	1	1	0	0	0	0	0	0	0	0	0	0	0
28.4	0	1	1	0	0	0	0	0	0	0	0	0	0	0
28.4	0	1	1	0	0	0	0	0	0	0	0	0	0	0
28.4	0	1	1	0	0	0	0	0	0	0	0	0	0	0
28.4	0	1	1	0	0	0	0	0	0	0	0	0	0	0
28.4	0	1	1	0	0	0	0	0	0	0	0	0	0	0
28.4	0	1	1	0	0	0	0	0	0	0	0	0	0	0
28.4	0	1	1	0	0	0	0	0	0	0	0	0	0	0
28.4	0	1	1	0	0	0	0	0	0	0	0	0	0	0
28.4	0	1	1	0	0	0	0	0	0	0	0	0	0	0
28.4	0	1	1	0	0	0	0	0	0	0	0	0	0	0
28.4	0	1	1	0	0	0	0	0	0	0	0	0	0	0
28.4	0	1	1	0	0	0	0	0	0	0	0	0	0	0
28.4	0	1	1	0	0	0	0	0	0	0	0	0	0	0
28.4	0	1	1	0	0	0	0	0	0	0	0	0	0	0
28.4	0	1	1	0	0	0	0	0	0	0	0	0	0	0
28.4	0	1	1	0	0	0	0	0	0	0	0	0	0	0
28.4	0	1	1	0	0	0	0	0	0	0	0	0	0	0
28.4	0	1	1	0	0	0	0	0	0	0	0	0	0	0
28.4	0	1	1	0	0	0	0	0	0	0	0	0	0	0
28.4	0	1	1	0	0	0	0	0	0	0	0	0	0	0
28.4	0	1	1	0	0	0	0	0	0	0	0	0	0	0
28.4	0	1	1	0	0	0	0	0	0	0	0	0	0	0
28.4	0	1	1	0	0	0	0	0	0	0	0	0	0	0
28.4	0	1	1	0	0	0	0	0	0	0	0	0	0	0
28.4	0	1	1	0	0	0	0	0	0	0	0	0	0	0
28.4	0	1	1	0	0	0	0	0	0	0	0	0	0	0
28.4	0	1	1	0	0	0	0	0	0	0	0	0	0	0
28.4	0	1	1	0	0	0	0	0	0	0	0	0	0	0
28.4	0	1	1	0	0	0	0	0	0	0	0	0	0	0
28.4	0	1	1	0	0	0	0	0	0	0	0	0	0	0
28.4	0	1	1	0	0	0	0	0	0	0	0	0	0	0
28.4	0	1	1	0	0	0	0	0	0	0	0	0	0	0
28.4	0	1	1	0	0	0	0	0	0	0	0	0	0	0
28.4	0	1	1	0	0	0	0	0	0	0	0	0	0	0
28.4	0	1	1	0	0	0	0	0	0	0	0	0	0	0
28.4	0	1	1	0	0	0	0	0	0	0	0	0	0	0
28.4	0	1	1	0	0	0	0	0	0	0	0	0	0	0
28.4	0	1	1	0	0	0	0	0	0	0	0	0	0	0
28.4	0	1	1	0	0	0	0	0	0	0	0	0	0	0
28.4	0	1	1	0	0	0	0	0	0	0	0	0	0	0
28.4	0	1	1	0	0	0	0	0	0	0	0	0	0	0
28.4	0	1	1	0	0	0	0	0	0	0	0	0	0	0
28.4	0	1	1	0	0	0	0	0	0	0	0	0	0	0
28.4	0	1	1	0	0	0	0	0	0	0	0	0	0	0
28.4	0	1	1	0	0	0	0	0	0	0	0	0	0	0
28.4	0	1	1	0	0	0	0	0	0	0	0	0	0	0
28.4	0	1	1	0	0	0	0	0	0	0	0	0	0	0
28.4	0	1	1	0	0	0	0	0	0	0	0	0	0	0
28.4	0	1	1	0	0	0	0	0	0	0	0	0	0	0
28.4	0	1	1	0	0	0	0	0	0	0	0	0	0	0
28.4	0	1	1	0	0	0	0	0	0	0	0	0	0	0
28.4	0	1	1	0	0	0	0	0	0	0	0	0	0	0
28.4	0	1	1	0	0	0	0	0	0	0	0	0	0	0
28.4	0	1	1	0	0	0	0	0	0	0	0	0	0	0
28.4	0	1	1	0	0	0	0	0	0	0	0	0	0	0
28.4	0	1	1	0	0	0	0	0	0	0	0	0	0	0
28.4	0	1	1	0	0	0	0	0	0	0	0	0	0	0
28.4	0	1	1	0	0	0	0	0	0	0	0	0	0	0
28.4	0	1	1	0	0	0	0	0	0	0	0	0	0	0
28.4	0	1	1	0	0	0	0	0	0	0	0	0	0	0
28.4	0	1	1	0	0	0	0	0	0	0	0	0	0	0
28.4	0	1	1	0	0	0	0	0	0	0	0	0	0	0
28.4	0	1	1	0	0	0	0	0	0	0	0	0	0	0
28.4	0	1	1	0	0	0	0	0	0	0	0	0	0	0
28.4	0	1	1	0	0	0	0	0	0	0	0	0	0	0
28.4	0	1	1	0	0	0	0	0	0	0	0	0	0	0
28.4	0	1	1	0	0	0	0	0	0	0	0	0	0	0
28.4	0	1	1	0	0	0	0	0	0	0	0	0	0	0
28.4	0	1	1	0	0	0	0	0	0	0	0	0	0	0
28.4	0	1	1	0	0	0	0	0	0	0	0	0	0	0
28.4	0	1	1	0	0	0	0	0	0	0	0	0	0	0
28.4	0	1	1	0	0	0	0	0	0	0	0	0	0	0
28.4	0	1	1	0	0	0	0	0	0	0	0	0	0	0
28.4	0	1	1	0	0	0	0	0	0	0	0	0	0	0
28.4	0	1	1	0	0	0	0	0	0	0	0	0	0	0
28.4	0	1	1	0	0	0	0	0	0	0	0	0	0	0
28.4	0	1	1	0	0	0	0	0	0	0	0	0	0	0
28.4	0	1	1	0	0	0	0	0	0	0	0	0	0	0
28.4	0	1	1	0	0	0	0	0	0	0	0	0	0	0
28.4	0	1	1	0	0	0	0	0	0	0	0	0	0	0
28.4	0	1	1	0	0	0	0	0	0	0	0	0	0	0
28.4	0	1	1	0	0	0	0	0	0	0	0	0	0	0
28.4	0	1	1	0	0	0	0	0	0	0	0	0	0	0
28.4	0	1	1	0	0	0	0	0	0	0	0	0	0	0
28.4	0	1	1	0	0	0	0	0	0	0	0	0	0	0
28.4	0	1	1	0	0	0	0	0	0	0	0	0	0	0
28.4	0	1	1	0	0	0	0	0	0	0	0	0	0	0
28.4	0	1	1	0	0	0	0	0	0	0	0	0	0	0
28.4	0	1	1	0	0	0	0	0	0	0	0	0	0	0
28.4	0	1	1	0	0	0	0	0	0	0	0	0	0	0
28.4	0	1	1	0	0	0	0	0	0	0	0	0	0	0
28.4	0	1	1	0	0	0	0	0	0	0	0	0	0	0
28.4	0	1	1	0	0	0	0	0	0	0	0	0	0	0
28.4	0	1	1	0	0	0	0	0	0	0	0	0	0	0
28.4	0	1	1	0	0	0	0	0	0	0	0	0	0	0
28.4	0	1	1	0	0	0	0	0	0	0	0	0	0	0
28.4	0	1	1	0	0	0	0	0	0	0	0	0	0	0
28.4	0	1	1	0	0	0	0	0	0	0	0	0	0	0
28.4	0	1	1	0	0	0	0	0	0	0	0	0	0	0
28.4	0	1	1	0	0	0	0	0	0	0	0	0	0	0
28.4	0	1	1	0	0	0	0	0	0	0	0	0	0	0
28.4	0	1	1	0	0	0	0	0	0	0	0	0	0	0
28.4	0	1	1	0	0	0	0	0	0	0	0	0	0	0
28.4	0	1	1	0	0	0	0	0	0	0	0	0	0	0
28.4	0	1	1	0	0	0	0	0	0	0	0	0	0	0
28.4	0	1	1	0	0	0	0	0	0	0	0	0	0	0
28.4	0	1	1	0	0	0	0	0	0	0	0	0	0	0
28.4	0	1	1	0	0	0	0	0	0	0	0	0	0	0
28.4	0	1	1	0	0	0	0	0	0	0	0	0	0	0
28.4	0	1	1	0	0	0	0	0	0	0	0	0	0	0
28.4	0	1	1	0	0	0	0	0	0	0	0	0	0	0
28.4	0	1	1	0	0	0	0	0	0	0	0	0	0	0
28.4	0	1	1	0	0	0	0	0	0	0	0	0	0	0
28.4	0	1	1	0	0	0	0	0	0	0	0	0	0	0
28.4	0	1	1	0	0	0	0	0	0	0	0	0	0	0
28.4	0	1	1	0	0	0	0	0	0	0	0	0	0	0
28.4	0	1	1	0	0	0	0	0	0	0	0	0	0	0
28.4	0	1	1	0	0	0	0	0	0	0	0	0	0	0
28.4	0	1	1	0	0	0	0	0	0	0	0	0	0	0
28.4	0	1	1	0	0	0	0	0	0	0	0	0	0	0
28.4	0	1	1	0	0	0	0	0	0	0	0	0	0	0
28.4	0	1	1	0	0	0	0	0	0	0	0	0	0	0
28.4	0	1	1	0	0	0	0	0	0	0	0	0	0	0
28.4	0	1	1	0	0	0	0	0	0	0	0	0	0	0
28.4	0	1	1	0	0	0	0	0	0	0	0	0	0	0
28.4	0	1	1	0	0	0	0	0	0	0	0	0	0	0
28.4	0	1	1	0	0	0	0	0	0	0	0	0	0	0
28.4	0	1	1	0	0	0	0	0	0	0	0	0	0	0
28.4	0	1	1	0	0	0	0	0	0	0	0	0	0	0
28.4	0	1	1	0	0	0	0	0	0	0	0	0	0	0
28.4	0	1	1	0	0	0	0	0	0	0	0	0	0	0
28.4	0	1	1	0	0	0	0	0	0	0	0	0	0	0
28.4	0	1	1	0	0	0	0	0	0	0	0	0	0	0
28.4	0	1	1	0	0	0	0	0	0	0	0	0	0	0
28.4	0	1	1	0	0	0	0	0	0	0	0	0	0	0
28.4	0	1	1	0	0	0	0	0	0	0	0	0	0	0
28.4	0	1	1	0	0	0	0	0	0	0	0	0	0	0
28.4	0	1	1	0	0	0	0	0	0	0	0	0	0	0
28.4	0	1	1	0	0	0	0	0	0	0	0	0	0	0
28.4	0	1	1	0	0	0	0	0	0	0	0	0	0	0
28.4	0	1	1	0	0	0	0	0	0	0	0	0	0	0
28.4	0	1	1	0	0	0	0	0	0	0	0	0	0	0
28.4	0	1	1	0	0	0	0	0	0	0	0	0	0	0
28.4	0	1	1	0	0	0	0	0	0	0	0	0	0	0
28.4	0	1	1	0	0	0	0	0	0	0	0	0	0	0
28.4	0	1	1	0	0	0	0	0	0	0	0	0	0	0
28.4	0	1	1	0	0	0	0	0	0	0	0	0	0	0
28.4	0	1	1	0	0	0	0	0	0	0	0	0	0	0
28.4	0	1	1	0	0	0	0	0	0	0	0	0	0	0
28.4	0	1	1	0	0	0	0	0	0	0	0	0	0	0
28.4	0	1	1	0	0	0	0	0	0	0	0	0	0	0
28.4	0	1	1	0	0	0	0	0	0	0	0	0	0	0
28.4	0	1	1	0	0	0	0	0	0	0	0	0	0	0
28.4	0	1	1	0	0	0	0	0	0	0	0	0	0	0
28.4	0	1	1	0	0	0	0	0	0	0	0	0	0	0
28.4	0	1	1	0	0	0	0	0	0	0	0	0	0	0
28.4	0	1	1	0	0	0	0	0	0	0	0	0	0	0
28.4	0	1	1	0	0	0	0	0	0	0	0	0	0	0
28.4	0	1	1	0	0	0	0	0	0	0	0	0	0	0
28.4	0	1	1	0	0	0	0	0	0	0	0	0	0	0
28.4	0	1	1	0	0	0	0	0	0	0	0	0	0	0
28.4	0	1	1	0	0	0	0	0	0	0	0	0	0	0
28.4	0	1	1	0	0	0	0	0	0	0	0	0	0	0
28.4	0	1	1	0	0	0	0	0	0	0	0	0	0	0
28.4	0	1	1	0	0	0	0	0	0	0	0	0	0	0
28.4	0	1	1	0	0	0	0	0	0	0	0	0	0	0
28.4	0	1	1	0	0	0	0	0	0	0	0	0	0	0
28.4	0	1	1	0	0	0	0	0	0	0	0	0	0	0
28.4	0	1	1	0	0	0	0	0	0	0	0	0	0	0
28.4	0	1	1	0	0	0	0	0	0	0	0	0	0	0
28.4	0	1	1	0	0	0	0	0	0	0	0	0	0	0
28.4	0	1	1	0	0	0	0	0	0	0	0	0	0	0
28.4	0	1	1	0	0	0	0	0	0	0	0	0	0	0
28.4	0	1	1	0	0	0	0	0	0	0	0	0	0	0
28.4	0	1	1	0	0	0	0	0	0	0	0	0	0	0
28.4	0	1	1	0	0	0	0	0	0	0	0	0	0	0
28.4	0	1	1	0	0	0	0	0	0	0	0	0	0	0
28.4	0	1	1	0	0	0	0	0	0	0	0	0	0	0
28.4	0	1	1	0	0	0	0	0	0	0	0	0	0	0
28.4	0	1	1	0	0	0	0	0	0	0	0	0	0	0
28.4	0	1	1	0	0	0	0	0	0	0	0	0	0	0
28.4	0	1	1	0	0	0	0	0	0	0	0	0	0	0
28.4	0	1	1	0	0	0	0	0	0	0	0	0	0	0
28.4	0	1	1	0	0	0	0	0	0	0	0	0	0	0
28.4	0	1	1	0	0	0	0	0	0	0	0	0	0	0
28.4	0	1	1	0	0	0	0	0	0	0	0	0	0	0
28.4	0	1	1	0	0	0	0	0	0	0	0	0	0	0
28.4	0	1	1	0	0	0	0	0	0	0	0	0	0	0
28.4	0	1	1	0	0	0	0	0	0	0	0	0	0	0
28.4	0	1	1	0	0	0	0	0	0	0	0	0	0	0
28.4	0	1	1	0	0	0	0	0	0	0	0	0	0	0
28.4	1	1	1	0	0	0	0	0	0	0	0	0	0	0
28.4	1	1	1	0	0	0	0	0	0	0	0	0	0	0
28.4	1	1	1	0	0	0	0	0	0	0	0	0	0	0
28.4	1	1	1	0	0	0	0	0	0	0	0	0	0	0
28.4	1	1	1	0	0	0	0	0	0	0	0	0	0	0
28.4	1	1	1	0	0	0	0	0	0	0	0	0	0	0
28.4	1	1	1	0	0	0	0	0	0	0	0	0	0	0
28.4	1	1	1	0	0	0	0	0	0	0	0	0	0	0
25.3	1	1	1	0	0	0	0	0	0	0	0	0	0	0
25.3	1	1	1	0	0	0	0	0	0	0	0	0	0	0
25.3	1	1	1	0	0	0	0	0	0	0	0	0	0	0
25.3	1	1	1	0	0	0	0	0	0	0	0	0	0	0
25.3	1	1	1	0	0	0	0	0	0	0	0	0	0	0
25.3	1	1	1	0	0	0	0	0	0	0	0	0	0	0
25.3	1	1	1	0	0	0	0	0	0	0	0	0	0	0
25.3	1	1	1	0	0	0	0	0	0	0	0	0	0	0
25.3	1	1	1	0	0	0	0	0	0	0	0	0	0	0
25.3	1	1	1	0	0	0	0	0	0	0	0	0	0	0
25.3	1	1	1	0	0	0	0	0	0	0	0	0	0	0
25.3	1	1	1	0	0	0	0	0	0	0	0	0	0	0
25.3	0	1	1	0	0	0	0	0	0	0	0	0	0	0
25.3	0	1	1	0	0	0	0	0	0	0	0	0	0	0
25.3	0	1	1	0	0	0	0	0	0	0	0	0	0	0
25.3	0	1	1	0	0	0	0	0	0	0	0	0	0	0
25.3	0	1	1	0	0	0	0	0	0	0	0	0	0	0
[truncated: 18,897 more rows]
